# Supplementary material for: Radiation-induced gliomas represent H3-/IDH-wild type pediatric gliomas with recurrent PDGFRA amplification and loss of CDKN2A/B
Source: Nat Commun. 2021 Sep 20;12:5530. doi: 10.1038/s41467-021-25708-y (PMC8452680; doi:10.1038/s41467-021-25708-y)
Supplement: Supplementary file 3 — Source Data [file 41467_2021_25708_MOESM3_ESM.xlsx]

## Sheet: Figure-1
Figure 1.
All relevant data used to create Figure 1 are illustrated in the Supplementary Table 1.

## Sheet: Figure-2
Figure 2.
All relevant data used to create Figure 2 are illustrated in the Supplementary Table 1.

## Sheet: Figure-3
Figure 3.
The methylation data have been deposited in GEO: GSE131482

## Sheet: Figure-4
Figure 4.
The DNA methylation data have been deposited in GEO: GSE131482
Data source files are not applicable for histopathological images.

## Sheet: Figure-5
Figure 5.
All clinical data presented in the oncoplot are illustrated in Supplementary Table 1.
The calls for chromosomal gains and losses, amplifications and deletions were based on copy-number profiles derived from DNA methylation data.
The DNA methylation data have been deposited in deposited in GEO: GSE131482

## Sheet: Figure-6
Figure 6.
RNA sequencing data will be provided upon request from the corresponding authors directly, according to the EU data protection law for raw genomic data.

## Sheet: Figure-7
Figure 7.
The gene expression data in this figure were deposited in GEO: GSE168457
Illustrated below is the dataset (zscores) used to create the heatmap (Figure 7).
HUGO	Probeset	RIG02	MYCN1	PXA1	RIG08	MYCN2	MYCN3	RTK1_1	PXA2	MYCN4	RTK1_2	RTK1_3	RTK2_1	MYCN5	MYCN6	PXA3	PXA4	RTK2_2	RTK1_4	RTK1_5	PXA5	RIG11	MYCN7	RIG13	MYCN8	RIG25	RIG15	RIG24	PXA6	PXA7	PXA8	RTK2_3
		pedrtk1	mycn	aap	pxa	mycn	mycn	pedrtk1	pedrtk1	mycn	pedrtk1	pedrtk1	hgg_ctx6	mycn	mycn	pedrtk1	pedrtk1	pedrtk2	pedrtk1	pedrtk1	pedrtk1	pedrtk1	mycn	pedrtk1	dmg_egfr	pedrtk1	pedrtk1	pedrtk1	pxa	pxa	pxa	pedrtk2
ABCB10	223320_s_at	-0.0105481	0.191487	-1.07878	-1.17399	0.811132	1.90663	-1.01648	0.25516	1.60733	0.297995	0.0779168	-0.0586785	0.353267	1.90064	-0.834139	-0.963379	0.394569	0.716301	-0.644383	-0.813809	0.784958	1.51813	-0.70026	0.843988	0.670233	-0.571093	-1.21006	-2.19608	-0.606635	-0.766361	0.314939
ABCB9	214209_s_at	-0.392492	0.121394	1.25761	2.11883	-2.45564	-0.657484	-0.606337	1.04207	-0.392492	0.0260429	0.677173	-0.496268	-0.544366	-0.806053	1.20724	0.958822	0.251716	-1.14554	1.03698	0.528218	-0.201201	-0.593772	1.00092	-1.76664	-0.0281577	-1.04648	-0.262752	-0.0281577	0.487263	1.52973	-0.820182
ABCD3	202850_at	-1.73694	1.42126	0.576535	-0.0152346	1.63538	1.13648	0.0818077	-0.095064	0.867066	0.770013	0.253354	-0.88675	0.201176	1.19614	0.610591	-0.618149	-0.337478	0.653683	-0.781885	-0.0283644	-1.14957	1.32164	-0.147429	0.363547	-0.201171	-1.47683	-1.97366	-1.6765	-0.0865665	-1.14462	1.26754
ACADM	202502_at	-1.2171	1.51023	0.32914	-0.775524	1.23846	1.4805	-0.682345	-0.141019	0.758169	0.303028	0.719942	1.4118	0.404764	0.72174	-0.797778	-0.403673	0.219699	0.605957	-0.833196	0.615961	-2.56073	0.764098	-0.58578	0.578627	-0.132059	-1.34403	-1.60176	-1.13546	0.284083	-0.7488	1.01306
ACBD5	225663_at	-0.21266	0.308574	0.53726	-0.178508	-1.22659	-1.27523	0.0522744	-0.678933	-0.587649	1.22269	2.05681	0.91173	-0.979969	-0.270619	0.723764	0.17043	1.00495	0.733692	1.60348	1.65464	-1.21409	-0.867065	-0.399434	-0.463785	-0.0225288	-1.80183	-1.72519	1.20735	-0.190977	-0.418208	0.325617
ACKR3	212977_at	0.405962	0.687343	-0.67122	-2.76557	0.667928	1.14585	0.832397	-0.963654	1.22657	0.183006	-0.0612548	1.57733	-1.2168	-0.599282	-0.0116402	-0.359524	0.98297	-0.24417	1.04894	-0.699775	0.592024	0.708092	-1.11528	0.867066	-0.757791	0.606231	-0.307429	-1.28004	-1.03281	-0.846551	1.40106
ACOX2	205364_at	-1.06069	-0.241539	0.175071	1.78626	-0.0954159	-0.327712	-0.670379	2.05437	0.783081	-0.332994	0.208174	-0.136837	-1.02078	-0.922355	0.530376	1.8759	-0.42396	0.461044	0.209804	-0.390018	-0.913418	-0.312014	1.42403	-1.79514	-0.541984	-1.72857	-1.38208	0.94015	0.57118	1.05208	0.224365
ACP1	201630_s_at	-0.592489	0.414011	-0.926922	-0.575874	0.659188	2.11045	-0.702555	0.0786583	1.76839	-0.523218	-0.623682	-0.402844	1.41815	0.816651	-1.34967	-0.79899	0.782744	-1.16855	-1.80985	-1.32594	0.264886	1.20674	0.581777	0.0575727	0.701202	0.472473	0.0154064	-0.0259564	-0.985483	-1.01986	1.48357
ADAMTS1	222162_s_at	1.61398	0.212538	-0.100404	-0.500081	-0.343933	-0.474967	-0.136964	0.958862	-0.0291535	0.358212	-0.416428	-1.59431	0.247514	-1.40677	0.309198	0.527174	-2.92587	-0.526831	-0.213729	-0.031271	0.529792	0.480835	0.56668	-1.06861	1.502	-0.0519417	0.111479	1.2202	2.00597	0.473539	-1.2967
ADAMTS9	226814_at	0.965441	-0.408159	-0.525491	2.12627	0.548979	-1.01349	-0.0585062	1.1693	-0.11072	1.97424	0.0317725	-1.50692	-0.593236	-1.67002	0.512271	1.24962	-1.84679	0.618338	0.232097	-1.03873	-0.141425	-0.604184	1.12546	-0.37876	-0.0737875	-0.505101	-0.251643	0.106029	0.792768	0.712019	-1.43764
ADAT2	236817_at	0.527778	0.33237	-1.76406	-1.14287	0.0550401	1.22488	0.95549	0.198884	0.345205	0.395675	0.280123	-0.390874	2.02662	2.53416	-0.804728	-0.927598	-0.602201	1.04093	1.59524	0.00961764	-0.889875	-0.1756	-0.992227	0.618267	-0.992227	-0.419628	-0.667283	-0.678356	-1.14287	-0.7694	0.21953
AGBL3	232395_x_at	0.0769822	1.58126	-0.0694485	-0.903051	1.42171	0.894968	0.514776	-1.16266	1.29287	0.235147	-1.0853	0.920484	-0.0694485	0.889829	-1.71162	-1.48744	0.28317	-0.868351	-1.04762	-1.01057	-0.0774331	1.2321	-0.226367	0.925552	-1.0352	-0.358708	0.762733	-0.548592	0.701923	-1.54919	1.4775
AGL	203566_s_at	-1.72768	1.65697	-0.1044	-0.547713	0.546655	0.827834	-0.7913	-0.555608	0.241347	0.0467275	0.676469	1.03829	1.17743	0.48854	-0.201262	-0.938944	0.353561	0.524165	-1.03216	0.622965	-2.10207	1.29629	-0.361607	1.12336	-0.17688	-0.523775	-1.62398	-1.18084	-0.380113	-0.357669	1.98538
AHCTF1	226115_at	-1.11813	2.11092	-0.601423	0.364456	1.06834	1.40589	-0.508405	0.530812	-0.0671034	0.280749	-0.656156	-0.556975	0.407984	1.95825	-0.413217	-0.405651	-1.45317	0.029133	-0.710099	-0.706806	-1.87315	1.51836	0.718454	1.56029	0.165546	-0.333825	-0.519314	0.201393	-0.992856	-1.2846	-0.119704
AIG1	223136_at	-1.17168	-0.495016	0.702639	0.587165	-0.459113	-1.2983	-0.692409	1.23585	0.134938	-0.0804918	1.24763	1.21048	-1.80232	-0.311978	1.62793	1.70542	0.329321	1.40717	1.06544	0.800091	-0.803501	-1.35684	0.0297764	-0.69573	-0.922345	-1.53807	-0.994749	0.198603	-0.295462	-0.0819759	0.717518
AKNAD1	1558834_s_at	-1.75142	1.18094	-1.04241	-0.832644	2.01086	1.6457	-0.0458163	-0.456548	0.416601	-1.20942	0.0453493	1.34396	0.96209	0.390573	-0.395053	-0.111565	2.08563	-0.319928	-0.470896	-0.715399	-0.554893	0.963248	-0.13477	-1.13828	-0.957025	-0.531076	-0.855988	-0.745672	0.140354	-0.25688	1.3404
AMMECR1	204976_s_at	0.32438	-0.157085	-1.69922	-1.48595	1.80244	1.12136	1.30299	-0.433414	0.310527	0.693436	-0.598786	-0.536441	1.17871	0.884945	-1.20933	-1.05247	-0.690568	2.05163	0.0025209	-0.999484	1.25479	0.930269	-0.638601	-0.0185925	0.105182	0.0150598	-0.369032	-1.22034	-0.657308	-1.05247	0.840853
ANG	205141_at	-0.765949	-0.340965	0.179812	0.675136	0.23286	-0.325207	0.886421	0.488039	1.18425	-0.50158	-0.0380242	0.620018	-0.0118718	-0.864391	0.761294	1.66785	0.553812	0.295066	0.280639	0.675136	-2.45592	-0.66019	0.974415	-0.165862	-2.1141	-1.79246	-1.16557	1.96093	-0.199429	0.280639	-0.314785
ANKFN1	1559640_at	-1.00447	1.78637	-0.729095	-0.661264	1.09457	0.755506	0.940839	-0.578723	0.761188	0.753605	-0.112735	0.720806	-0.341794	1.256	-0.902378	-1.65993	0.633366	-0.519064	1.17617	-0.801221	-0.854572	0.290742	-0.661264	2.2868	0.105095	-0.902378	0.131666	-1.43132	-1.24101	-0.935401	0.643885
ANKH	223092_at	0.203089	-0.883419	1.53942	0.9781	-0.844072	-0.771759	0.480865	0.394362	-0.553729	0.812558	0.501889	-0.258568	-0.909272	-0.975724	2.33415	1.53027	-1.516	0.371928	-0.0434754	0.76285	-0.501816	-0.922161	1.49926	-1.09321	-0.322795	-0.48896	-0.628968	-0.149007	-0.600769	1.54629	-1.49133
ANKRD40	227064_at	-0.476891	-0.737069	0.718076	1.12386	-1.60099	-1.58638	-0.7976	0.224501	-0.261064	0.731877	1.36247	0.653665	-1.0149	-1.74202	0.888456	0.980966	-0.306367	0.401294	-0.676721	1.82889	-0.312563	-1.72045	0.149212	-0.262276	-0.228	-0.596675	0.263795	1.5403	1.095	1.09015	-0.73254
ANXA2R	227877_at	-0.372079	0.744936	-1.01169	-0.789622	1.07062	0.929938	-0.459926	0.195975	-0.418061	-0.357005	-0.696945	1.91877	-0.250096	1.67997	0.801628	0.101056	2.23261	-1.16846	0.177381	-0.423243	-1.05513	0.924974	-0.264312	-0.92097	-1.3571	-1.16068	-0.407743	-0.513641	-1.17627	0.345134	1.67997
APLP2	208248_x_at	0.786502	-0.176516	1.56838	1.53091	-1.09954	-1.77116	-0.62076	1.03221	-0.670051	-0.18831	-0.344886	-0.410873	-1.6112	-1.36377	1.9895	0.734111	-0.980139	-0.283428	-0.355615	-0.111261	0.246943	-0.429793	-0.443825	-0.288485	-0.655838	1.90613	0.018579	0.672244	0.858006	1.22106	-0.759113
APOD	201525_at	0.597251	-0.313711	1.5226	1.42026	-0.931936	-1.63954	0.271725	0.774719	0.00373026	-0.724033	0.0508613	-0.343714	-2.18828	-1.04964	1.63469	0.171316	-1.01467	-0.423511	0.105941	0.667207	0.614463	-1.38546	0.807546	-0.508595	0.3286	0.165812	0.155419	1.49173	0.334026	1.15095	-1.74577
ARHGAP11B	1558750_a_at	1.08364	0.633269	-0.719809	-1.28963	0.181823	0.402367	0.575308	-0.52566	-0.223773	-1.11176	-1.418	-0.734759	1.26872	1.52404	-1.07299	-1.58659	1.64795	0.150152	-0.443895	-1.98172	0.258012	0.745101	-0.661548	1.00089	1.66577	0.630427	0.963233	-0.474783	-0.626325	-0.349383	0.489925
ARID1A	218917_s_at	-0.198827	1.80262	-0.0660127	-0.51936	0.679538	0.817783	-0.139739	-1.40667	0.349275	0.655413	0.145498	0.182247	0.969093	1.19479	-1.44877	-2.42881	0.931221	-0.227745	-1.51213	-2.12687	-0.142497	0.663918	-0.100101	1.09527	0.720055	0.376364	0.304816	-0.841139	-0.666978	-0.0753825	1.01313
ARL6IP6	225707_at	-0.424855	-0.430488	-1.2814	-1.35976	0.409817	1.66438	0.673501	-0.462998	0.709655	0.967403	0.39651	2.05794	1.04206	0.700297	-0.823914	0.134134	1.25967	0.884619	-0.570173	-1.72857	-0.435821	0.680893	-1.0878	0.187322	-1.24665	-0.287942	-0.362615	-0.598394	-0.382145	-1.65309	1.36841
ASAH2B	229793_at	1.18262	-0.21138	0.127213	-0.656685	0.422339	0.229808	0.239777	-1.39529	-0.560599	-0.549381	0.648561	-0.704547	0.166323	-0.519779	-1.11179	-1.26716	0.775305	0.390395	0.662614	-0.344318	1.13142	0.482505	-0.753616	-1.20874	1.87712	1.81173	1.31005	0.616054	-2.14455	-1.47162	0.82562
ASCL1	209988_s_at	-1.37449	0.813345	-0.11484	-2.96276	0.665723	0.600842	0.51934	-0.925179	0.756244	-0.00931862	0.536357	0.76436	0.714271	1.01968	-0.513957	-1.99694	1.03994	-0.0929348	0.4442	-0.2527	0.138213	0.490828	-0.816355	0.487358	0.937625	0.658234	0.586725	-0.388582	-0.815376	-1.88336	0.9735
ASPM	219918_s_at	0.623736	0.0439655	-1.19461	-1.66329	1.38509	1.03751	0.774636	-0.998179	-0.0911573	-0.982021	-0.87943	0.247904	0.859566	1.26166	-1.46468	-1.19225	1.33944	0.185699	-0.0366354	-2.40083	0.8738	0.806501	0.479183	0.835127	0.946084	0.745296	0.206536	-0.607364	-0.49798	-0.980138	0.336829
ATAD2B	213387_at	-0.031105	1.45006	-0.310816	-0.596739	1.3168	0.210597	-0.540354	-1.23623	0.231816	0.231816	-1.13721	-0.472752	0.408848	0.26257	-0.247999	-2.0235	1.74386	-0.634673	-0.681701	-2.14643	1.09653	1.21972	-0.2238	1.18154	0.603423	1.30529	-0.480138	-0.511874	-0.808338	-0.491275	1.31207
ATP1A1	220948_s_at	-1.04395	0.210521	1.3876	1.15999	-0.0807752	-0.621609	-0.625841	1.21946	0.125284	0.771997	0.0592897	-0.0735255	-0.0910873	-1.57659	2.23095	0.291582	-2.08577	0.409669	-1.58975	0.391178	-0.560879	0.593485	0.986172	-0.627587	-1.05044	-1.10669	-0.601354	0.933967	0.856118	0.95255	-0.843957
ATP2B4	212136_at	-1.64488	1.40726	-0.508255	-0.162078	0.834813	0.685649	-0.291202	-0.550068	0.907989	0.999493	0.59002	0.802176	0.696637	1.17111	0.333833	-0.939974	-0.149506	0.688008	0.230805	-0.0140459	-0.360213	1.83141	-0.553474	1.39925	-2.34661	-0.726271	-0.703568	-1.73518	-1.28093	-0.573331	-0.0388661
ATP6AP1	207809_s_at	0.643581	-1.27831	1.64346	0.887254	0.122711	-1.54966	0.101615	0.343533	-0.650005	0.019472	-0.21649	-1.64745	-1.59246	-1.296	0.802248	0.580795	-0.710907	0.0898951	-1.45152	0.324314	-0.0213412	-0.323689	1.19082	-1.20317	0.326974	-0.54992	1.00758	1.30499	1.46433	1.6028	0.0345513
ATP6V1B2	201089_at	-0.483779	0.0780992	-0.345209	0.783781	-0.314073	-0.900168	0.490261	0.426934	-0.00809731	0.455199	0.918032	-2.21428	-0.627196	-1.71665	0.675386	0.782834	-2.07273	-0.0727602	-1.55528	0.490616	0.136541	0.395393	1.31491	-0.213019	-0.23433	0.0536543	0.838108	1.0417	1.59335	1.55524	-1.27248
ATP6V1E1	208678_at	0.660021	-0.500185	1.11676	1.46341	-0.600803	0.597516	-0.831578	0.904718	-0.529423	0.450636	0.668499	-1.22329	-0.757438	-1.83289	0.0103606	-0.0224511	-2.64276	-0.723161	-0.912872	1.54616	0.477831	0.120107	1.44007	-0.633435	-0.287806	-0.0207359	0.115646	0.625158	1.35789	0.864105	-0.900051
AURKA	204092_s_at	1.00484	-0.153617	-1.12132	-1.56136	1.39206	1.37268	0.176122	-0.340702	-0.340702	-1.16237	-0.892389	0.268624	0.986566	1.29084	-1.42235	-1.16018	1.62776	0.320206	0.0464895	-2.10179	0.778474	0.995469	-0.295703	-0.402874	1.06735	0.648136	0.662536	-0.55147	-1.08551	-0.501231	0.455434
AUTS2	212599_at	-0.488279	0.984858	-1.02056	-0.803108	1.07287	0.591396	-1.38955	-0.728997	0.570201	0.263001	0.331188	0.669453	1.49604	0.49224	-1.84417	-1.45936	2.36636	-0.302363	0.773384	-0.546634	-0.799284	0.409593	-0.385965	-0.0844813	-0.276297	-0.236581	-0.470353	0.388171	-0.796014	-0.928183	2.15143
AVL9	212474_at	0.459103	0.761169	-1.80816	-0.187004	0.915742	1.16084	-0.826278	-0.715113	-0.297234	0.0523877	0.0949766	-0.259735	0.868122	-0.191714	-2.48424	-1.38032	0.689115	-0.585315	-0.630314	-0.249513	1.00031	0.65572	-0.354906	2.21346	0.834815	0.451142	0.98986	-0.206954	-1.09242	-1.08628	1.20874
B3GNT7	1555962_at	0.766006	-0.156909	0.599582	-0.184296	-0.298916	-0.692162	0.952358	0.116115	0.16711	0.625339	0.497349	-0.296242	-2.75102	-0.285633	0.460843	-0.0382606	-2.46533	0.158077	0.580153	0.0918165	1.57563	0.217868	0.256278	-0.804765	0.135037	1.28086	1.25703	0.487374	0.114518	0.0231684	-2.38899
BBOF1	220173_at	-2.27923	-0.305087	-0.440081	0.708181	-0.629877	0.516153	0.362055	0.0724781	0.0563964	0.101157	-0.404638	1.99417	0.362055	0.85379	1.10432	0.437586	0.653425	-0.0189971	-0.0223294	0.141987	-1.46907	-1.09759	-1.34453	1.18032	-1.74616	-0.902342	-0.591545	0.63066	-0.342889	0.17907	2.24055
BEAN1	214068_at	-0.931689	-1.0063	2.17437	0.548982	-0.292287	-1.25634	-0.109267	1.15882	-1.10775	0.455553	-0.940729	-1.06598	-1.29386	-1.34608	1.00453	1.55799	-0.87051	-0.282574	-0.212473	0.981738	-0.13833	-0.292287	0.445974	0.0499281	-0.263416	0.948078	0.318172	1.79379	1.24286	0.0357703	-1.30667
BMP8B	235275_at	-0.398468	-1.32052	1.58949	1.64977	-0.550355	-1.66036	0.372146	0.528287	-0.831042	-0.182593	-0.292308	-0.5847	-0.976585	-1.21994	2.28511	-0.344114	-1.07121	1.03669	-0.105196	-0.0120891	0.651296	-0.887807	0.734061	-0.378361	0.383054	0.872969	-0.0898085	0.726618	0.129772	1.52995	-1.58377
BPHL	205750_at	-0.240342	-1.18318	-0.959631	-1.38523	-0.392069	0.0309943	0.814852	-0.602867	0.0795382	0.973727	0.05758	0.796426	0.804817	0.697155	-1.17277	-1.01137	2.19536	1.64204	0.838124	-1.08416	1.43741	0.334074	-0.481956	-1.62794	0.416471	-0.471226	-0.636797	0.148638	-0.522575	-1.11112	1.61604
BRIP1	235609_at	0.372498	-0.281536	-1.0451	-1.39577	0.666757	0.00281876	0.535269	-1.00269	-0.633319	-1.13756	0.0992831	1.23669	1.54311	1.74383	-1.84077	-1.6522	1.65286	0.216632	-0.186716	-0.927368	1.19629	-0.170762	-0.153434	0.205952	0.773977	1.42384	0.425997	-0.442796	-0.396823	-1.28782	0.458856
BUB1	209642_at	0.888837	0.0517744	-0.937521	-1.78424	1.25401	1.34068	0.747829	-0.949672	0.013813	-1.28638	-1.11017	0.690141	0.777232	0.92468	-1.57951	-0.947639	1.08633	0.279531	-0.319338	-2.1511	1.02265	1.07955	0.486943	-0.0910671	0.789913	0.561855	0.468796	-0.724936	-0.559626	-0.921501	0.898126
BUB1B	203755_at	0.768174	-0.310484	-0.916647	-1.432	0.819322	1.27017	0.76213	-0.875073	-0.672971	-1.13944	-1.08327	0.324595	1.52782	0.747906	-1.83434	-0.896351	0.997926	0.305536	-0.827268	-1.67015	1.06567	0.0537807	0.521764	0.321683	1.88237	0.886116	0.733168	-0.267626	-0.805926	-0.836167	0.579582
C12orf42	239977_at	-2.67817	-0.00588099	-0.327318	-0.651026	0.346045	0.290348	0.522255	1.03269	0.714034	0.39852	0.809656	0.809656	0.742398	0.789997	0.783348	-0.448507	1.08202	1.15577	0.925155	0.86009	-2.21456	-0.651026	-0.161848	-0.261681	-0.283037	-2.41708	-0.448507	-0.106826	-0.398074	-0.790929	0.582495
C1R	212067_s_at	0.293619	-0.303148	0.30868	0.80443	-1.18895	-1.62024	0.629791	1.41524	-0.264209	-0.0420759	-0.159639	0.00140807	-1.54109	-1.6357	1.44815	1.7613	-1.08854	0.894811	0.839882	-0.462072	-0.181369	-0.505923	1.23599	-0.899479	-0.218799	-1.81173	-0.0946993	0.81052	0.456329	1.54249	-0.424984
C1RL	218983_at	0.699822	-0.512811	0.36225	0.20634	-1.33728	-1.08719	0.935087	1.53507	0.189317	0.337698	0.225462	0.0213345	-1.18504	-1.66119	1.51137	1.86349	-1.28294	0.81142	1.01412	-0.446477	-0.313246	-1.12924	0.878471	-0.248121	-0.689219	-0.727566	0.0718653	0.983831	-0.260577	1.14553	-1.91158
C1orf106	219010_at	0.0979287	0.175857	-0.770475	-1.79745	0.760208	0.0597604	1.19379	-0.744177	-0.799771	-0.0860892	0.00171394	0.471425	-0.632982	-0.189437	-0.163216	-2.19816	1.06964	-0.139004	0.864792	-0.516368	0.761729	0.353756	-0.918486	-0.278005	1.64124	1.93029	1.7847	0.196974	-1.24778	-1.44522	0.56282
C1orf109	218712_at	-1.27718	-0.269291	-1.2754	-1.58653	0.984513	1.72435	0.445862	0.420249	1.15074	0.397698	1.03021	1.06348	1.46722	1.1783	-0.168686	-0.896894	0.906471	0.690342	-0.540496	-0.175343	-0.851508	0.557971	-0.221689	-0.0943361	-0.179159	-0.784206	-1.42409	-1.93607	-0.349503	-1.11702	1.13
C6orf89	224977_at	-0.461843	-0.670281	0.641648	0.35998	-1.6784	-1.54086	-0.0777954	0.0607001	-0.933871	1.12393	0.602555	0.964465	-1.46963	0.11135	0.185117	0.692943	1.97382	0.669243	1.80884	-0.302414	-0.215916	-2.27862	0.917078	-1.08488	-0.433284	0.807671	-0.312767	0.0149015	1.13016	-0.545068	-0.0587738
CALHM2	221565_s_at	0.301885	0.0324514	0.394683	2.46535	-0.983388	-0.831766	-0.121795	0.407177	0.688188	-0.770473	-0.363902	-0.408877	-0.687507	0.204244	0.653167	0.699661	-0.458801	-0.521275	-1.45328	0.365681	-1.1487	0.43182	1.05175	-0.0879488	-0.695576	-2.15907	-0.170118	0.65612	1.87221	1.7982	-1.1601
CAMTA1	225692_at	-0.212504	1.17242	-1.63604	-1.08032	1.08467	0.538705	-0.235281	-0.803786	1.26331	0.676238	1.02393	1.20918	0.329541	0.806316	0.361042	0.129795	0.890823	1.10982	-0.355848	-0.268874	-1.16174	1.35748	-1.59552	-0.171956	-0.767914	-1.42179	-1.46813	-1.40143	0.420585	-0.93989	1.14714
CASC1	220168_at	-1.26792	0.902762	-0.755737	-0.379963	-0.459262	0.505219	0.76437	-0.436984	-0.0246752	0.0883987	-0.422411	1.56056	-0.0538958	2.41136	-0.971979	-0.668022	1.98806	-0.658748	-0.000980267	0.274288	-1.15378	-0.359416	-0.649563	1.25557	-0.244523	-0.400954	-0.125712	-0.120402	-1.39732	-1.23391	2.03557
CBX2	226473_at	0.394085	0.694568	-1.81378	-2.45618	0.575144	0.295055	0.651905	-0.699483	-0.0947277	-0.235686	-0.429855	0.685446	1.52558	1.52717	-0.786867	-1.17441	1.4446	0.0803725	0.750204	-1.16859	1.56642	0.0497828	-0.383642	0.913934	0.319094	-0.469578	-0.397015	-0.998147	-0.112823	-1.21007	0.957497
CCDC110	230900_at	-0.127128	0.453616	0.535265	0.0790243	0.714101	1.16977	0.797758	-1.47836	0.119554	-0.127128	1.2103	0.680819	1.02928	0.75681	-1.47836	-1.58296	0.0790243	-0.0774757	1.70145	-0.8411	-1.98552	0.586191	0.735685	0.646381	0.424836	-1.47836	-1.21787	-1.38373	-1.01172	0.158494	0.911349
CCDC138	235644_at	0.218502	-0.117757	-0.605707	-2.80722	0.541165	1.55574	0.850574	-0.390466	0.746391	0.0325935	-0.0957955	0.861181	1.39299	1.27369	-0.745659	-1.90144	0.714613	0.276429	-0.0921843	-2.11907	0.552188	-0.0294291	-0.517048	-0.0193622	0.723802	-0.186869	-0.00281808	-0.710415	-0.25712	-0.545689	1.40421
CCDC14	225017_at	0.945201	0.191322	-0.749688	-1.27291	1.604	0.68933	0.00601425	-1.19627	-0.424959	-0.168913	-1.37418	-0.229962	0.783546	0.99303	-1.07202	-1.53713	0.989068	-0.747877	-0.292981	-1.56994	0.943933	-0.173853	-0.641613	1.01932	0.926095	2.00239	1.28668	0.287028	-0.644473	-1.15199	0.581805
CCDC146	227091_at	-1.57217	1.15307	-0.453352	-0.117771	-0.295543	0.358016	-0.111165	-0.370689	0.370465	0.131065	-0.18184	2.56274	-0.978836	1.07143	-0.771962	-0.796481	0.506269	-0.882606	-0.216559	-0.151189	-1.54122	-0.216559	-0.018174	1.56457	-0.437293	-0.366852	-0.728702	0.671907	-0.962413	0.0788406	2.70301
CCDC173	236909_at	-0.986967	0.802011	-1.07649	-1.14104	0.184877	1.05394	0.973675	-0.714629	0.840606	-0.123092	0.415668	0.983351	-1.00133	0.657625	-2.25606	-0.891881	1.13806	0.660302	0.961937	0.462536	0.283777	0.145068	-1.17497	1.35567	0.439381	-0.256188	-0.111306	-0.229409	-0.510302	-2.30926	1.42444
CCNF	204826_at	0.190066	-0.198049	-1.57391	-2.20788	0.544541	0.350449	0.337921	-0.710257	-0.248183	-1.42483	-0.539524	0.841592	1.32523	1.4458	-1.33463	-0.57917	1.11947	0.278378	0.0976058	-0.565866	0.256668	1.03603	0.567045	0.403836	-0.117229	1.34292	0.802275	-1.45584	-1.22045	-0.468849	1.70484
CCNL1	220046_s_at	1.04942	0.746456	-0.476196	0.0240886	0.73944	0.419023	-0.565763	-0.418815	0.577031	0.125798	-2.08092	-1.96305	0.382075	-0.069433	-0.897383	0.195916	0.607961	-1.12822	-1.77145	-0.884582	0.595211	0.210323	0.596276	0.64216	1.36943	0.753451	1.77152	0.964504	0.132902	0.349866	-1.99704
CCT6A	201327_s_at	0.692482	0.488225	-0.696778	-0.988551	0.47859	2.16703	-1.05404	-0.0851794	0.984251	-0.76197	-0.78642	0.155785	1.39349	1.15093	-1.54756	-0.703187	0.684895	-0.579041	-0.200249	-2.05104	0.819161	0.606375	-0.833023	-0.504597	0.307171	0.221294	0.844535	0.038415	-0.458045	-1.51908	1.73613
CD59	200985_s_at	-0.524471	-0.512689	1.15287	0.85537	-0.549864	-0.76893	-0.445174	1.36024	-0.437345	0.623717	0.62925	-0.34004	-1.74999	-1.83523	2.50853	0.90968	-1.69626	0.592158	-0.319141	0.0926969	0.531032	-0.692833	0.132983	-1.83686	0.46581	0.171783	0.201012	0.786739	0.849614	0.507837	-0.662488
CD99P1	232172_at	-0.220261	1.56591	-0.204661	-0.593775	1.0433	0.984221	1.12265	-0.0615669	1.43763	1.08772	-0.150887	0.107173	-0.640387	-0.910101	-0.399344	-0.28376	-0.612305	1.68733	1.51911	-0.416347	-1.40604	0.700111	-0.28376	0.984221	-1.51415	-2.02413	-1.02988	-1.25295	0.200107	0.351071	-0.786256
CDC14A	205288_at	-0.894808	0.427474	-1.26508	-2.30578	0.214273	0.599759	-0.0562421	-0.586304	0.802838	1.27164	1.00112	1.68646	-0.394742	0.997324	0.264293	-0.348088	0.895064	0.67677	0.579883	0.794171	-0.607942	0.0178237	-0.881714	1.34304	-0.921338	0.342231	-1.4808	-1.80201	-0.482492	-0.962019	1.07519
CDCA7	224428_s_at	0.298461	0.191969	-1.06428	-2.54002	0.62053	1.71977	0.877921	-0.557429	0.747132	-0.595689	-0.436029	0.711534	1.343	0.962784	-1.38864	-0.883188	1.129	0.00758645	-0.124898	-1.77623	0.681672	0.854339	-0.321395	0.313398	-0.0631714	0.872128	0.359522	-0.590623	-0.967642	-1.3578	0.97628
CDCA8	221520_s_at	0.185576	0.664275	-0.951676	-1.58517	1.35366	0.946641	0.64911	-0.863915	-0.0281717	-1.03827	-0.863915	0.438789	0.705861	0.788057	-2.67522	-0.916514	1.45588	0.36753	-0.662819	-1.7502	0.341482	1.36734	0.160794	0.545208	0.893416	0.135454	0.562863	-0.476611	-0.458558	-0.415886	1.12499
CDK5RAP1	218315_s_at	0.169947	1.04049	-0.0165061	-0.738183	0.521582	1.51247	-0.846561	-0.384588	0.319865	-2.01263	-0.74151	-0.111676	0.440323	0.169947	-1.45372	-1.56612	0.681763	-0.754855	-0.643301	-1.24499	0.790494	1.66464	-0.955506	1.22178	1.7953	1.55698	0.256548	-0.308915	0.556037	-0.266128	-0.652976
CDKL1	235512_at	0.285806	-1.78307	2.34077	1.71736	-1.58321	-0.984432	-0.587682	0.362447	-0.587682	-1.03887	0.451621	-0.109094	-2.00588	-0.477102	1.19629	0.561263	-0.527358	-0.136656	-0.570255	0.641942	0.646585	-0.460634	0.865639	-0.404073	1.06622	-0.477102	0.0358853	1.50579	0.0922121	0.482142	-0.518891
CELSR1	41660_at	-0.819379	1.15825	-1.4809	-0.956514	0.276524	1.07407	-0.161718	0.584075	0.268745	0.851873	-0.409823	0.682854	2.27016	0.458397	-0.678438	-0.96997	0.698193	1.07146	0.550807	-1.04012	-0.189169	0.456782	-1.42587	1.99704	-1.5758	-0.923647	-0.86709	-1.10779	-0.409823	0.0586743	0.558134
CENPA	210821_x_at	0.832384	0.0584476	-0.867584	-0.972034	1.12766	0.770374	0.0297789	-0.995735	-0.334227	-0.520573	-0.573717	0.425995	0.813906	1.02812	-1.01014	-0.562937	1.86806	-0.11974	-0.713467	-3.38195	1.02564	0.941345	0.189778	0.0225253	0.534927	-0.0142783	0.690239	-0.352787	-0.647638	-0.599177	1.30681
CENPE	205046_at	0.569883	-0.0639659	-0.996688	-0.878764	1.06526	1.09146	0.476527	-0.503026	-0.392652	-1.59506	-1.1514	-0.231916	1.14288	1.4905	-1.02792	-1.12637	1.01779	0.70795	0.0323977	-1.86022	1.38146	0.63315	0.927605	-0.112827	0.629938	0.426742	0.643534	-0.726592	-1.58621	-1.20625	1.22278
CENPF	207828_s_at	0.511691	0.504382	-1.04869	-1.8421	1.21558	1.26455	0.58238	-0.72664	-0.0257709	-1.01727	-1.00192	0.377423	0.873776	1.52462	-1.7249	-1.25346	1.3441	0.396148	0.332637	-1.77325	0.65389	0.666014	0.205481	1.04869	0.5146	0.549579	0.436721	-0.945755	-0.553555	-1.39522	0.306262
CENPJ	223513_at	-0.159858	-0.0552283	-0.486044	-1.52575	1.41861	2.45474	1.65111	-0.809495	0.00845627	-0.559495	-0.531333	-0.274913	1.01698	0.755666	-1.84141	-0.975537	0.194296	-0.723423	-0.300124	-0.841299	1.01338	0.201445	-0.871725	0.823749	0.869936	1.52554	0.315309	-0.235145	-0.943007	-1.17165	0.0562259
CENPL	232065_x_at	0.900898	0.171589	-1.70071	-1.71264	0.739028	0.556752	1.06115	-0.747275	0.183225	-1.2251	-0.25741	0.832773	0.710344	1.63763	-1.53929	-0.501873	1.04677	0.996375	-0.0957924	-2.39841	0.663115	0.996375	-0.118775	0.449788	1.03228	0.41228	-0.1456	-0.894989	-0.337198	-0.975961	0.260646
CENPO	226118_at	0.575046	-0.775474	-0.431566	-1.52186	0.723325	-0.640659	0.257787	-1.2425	-0.65223	-0.667752	-0.369435	0.77266	0.74813	0.358068	-1.63944	-1.45976	1.88538	0.216368	-0.285935	-0.816738	1.67652	0.0537642	0.798931	-0.396834	0.770626	1.89274	0.456353	0.247505	-0.463297	-1.49907	1.42935
CEP83	219644_at	0.437869	1.16948	-0.824921	-0.420521	0.693993	0.306372	0.134987	-0.83903	0.0723751	-0.186052	-0.739792	0.498873	1.14857	1.66422	-0.734434	-1.09068	0.862491	-0.0430891	0.133322	-1.8938	0.177737	-0.013984	-0.856106	1.58311	-0.313296	-0.256793	-0.369408	-1.12017	-0.864704	-1.19433	2.87773
CERS2	222212_s_at	0.780511	0.0145747	0.93857	1.92851	-1.02559	-0.46587	-0.617672	1.10251	0.116917	-0.502681	-0.767401	-0.377869	-1.56412	-1.36017	0.764315	1.50771	-1.67002	-0.00537932	-1.01599	0.75166	-0.319418	-0.204063	0.420012	-0.63176	-0.594331	-1.02559	0.222452	1.82627	0.741378	1.69836	-0.665834
CFI	203854_at	0.108246	-1.18477	0.780316	0.767533	-0.834819	-0.475437	0.0203855	1.6595	0.180578	-0.285376	-0.0323038	-0.639901	-0.546658	-1.95864	1.97728	1.89431	-1.8676	0.477146	0.134254	-0.695021	0.862417	-0.93882	1.06128	-0.492785	0.0698964	-0.839293	-0.14433	0.380956	0.226031	1.46356	-1.12793
CHAC2	235117_at	0.286293	0.0912284	-1.15969	-2.02968	0.863691	1.70891	-1.13724	-0.608482	0.556618	-0.490066	0.510826	2.20645	1.18556	0.0092924	-0.546242	-0.620434	0.815069	0.367971	0.344452	-1.05057	0.192996	1.38406	-0.671242	-1.06646	1.08167	0.4476	-0.61644	-0.993663	-1.24983	-0.762701	0.950049
CHAD	206869_at	0.493578	-0.814187	-0.458906	-0.614103	-0.132017	-0.294497	0.35007	-0.614103	-0.258822	-0.896106	-0.332101	-0.0500981	-0.192533	0.169042	-0.896106	-0.614103	0.045986	-0.294497	0.730955	0.0231805	2.55314	-1.37819	-0.614103	-1.37819	1.7178	2.65983	1.72386	0.77164	-0.506891	-0.67462	-0.224888
CHD1L	212539_at	0.337845	1.0198	0.222288	-0.394009	0.805907	1.44482	-0.531573	0.704337	1.11248	-0.104403	-1.24493	-0.947245	0.406781	1.19953	-0.0842812	-2.25911	-0.402302	-1.75062	-0.46188	-1.96061	0.0288109	1.32488	0.303541	1.64156	1.17496	0.453917	0.198428	-0.58206	-0.58692	-0.478157	-0.591789
CHD7	218829_s_at	0.0569938	0.911411	-1.29389	-1.41925	0.779933	0.0650489	1.24238	-1.50407	-0.0349313	0.34106	0.396395	-0.875845	1.05123	1.03679	-0.946071	-2.02189	0.686008	0.262704	0.760863	-1.29115	1.13782	-0.505987	-1.10009	0.647403	1.17897	0.768046	1.00777	-0.137055	-0.670797	-1.54636	1.01657
CHEK1	238075_at	0.785152	-0.285314	-1.18397	-1.28993	0.370864	0.944109	1.12159	-0.00415966	1.0165	-1.3346	-0.496793	1.73753	1.53465	1.31222	-1.07445	-0.719328	1.18743	0.35796	-0.0352893	-1.46337	0.456222	0.341917	-0.426223	-0.328082	0.303082	1.04025	-0.471697	-1.32813	-1.19864	-1.6285	0.758998
CMKLR1	229121_at	1.0614	0.931175	0.488287	0.776801	-1.95475	-1.81079	-0.158	0.734294	-1.24186	-0.00152214	0.397372	-1.28574	-1.52044	-1.58364	0.689368	0.685661	-1.43422	0.495411	0.704025	0.789934	0.0458243	-0.147258	0.817136	0.0944297	0.143914	0.350506	-0.14194	-0.0285964	0.880579	2.1233	-0.900652
CMTM8	235099_at	0.807168	-1.8003	1.10017	0.046314	-1.12477	0.000702412	-0.179003	1.27757	-1.10708	0.678246	0.332913	-0.905048	0.175111	-0.194516	0.721957	0.622571	-2.13993	1.22238	1.19637	-0.197639	0.862313	-1.52542	-0.586158	-0.951658	0.641952	2.23031	0.345855	-0.46842	0.138404	-0.510487	-0.709868
CMYA5	233520_s_at	-0.250629	-0.092368	2.11049	1.87322	-0.696281	-1.50908	0.099934	0.56726	0.65203	-1.27844	-0.752455	-1.08913	-1.10913	-1.19862	1.38824	0.980681	-0.0450788	-0.47767	-0.570665	0.228905	-0.364315	-0.00514075	1.37427	-0.633223	-0.198054	0.453379	0.375443	-0.337164	1.50846	0.761222	-1.76606
CNIH3	214841_at	-0.0854747	-0.604885	1.71067	1.55327	-0.185032	-1.56714	-0.0865964	1.01073	-1.11207	0.258861	0.456496	-1.27236	-1.10673	-1.05161	1.0029	0.858712	-1.26595	1.46576	0.255817	-0.680609	0.13862	0.19875	0.875523	-1.0433	-0.774342	-0.998153	-0.389442	0.317993	2.05293	0.840986	-0.774342
CNP	208912_s_at	-0.0514904	-1.43132	1.02269	0.587184	-1.11257	-1.9248	-0.0285181	-0.273975	-0.398874	-0.331127	0.803102	0.824794	-1.54284	-1.73477	1.1157	0.540937	-0.836898	0.164182	-0.139789	2.54712	0.151804	-0.960741	0.235489	-0.671507	0.837734	0.771901	0.22654	1.13753	0.818564	0.519157	-0.865209
CNPY1	1559283_a_at	-1.09857	1.80409	0.223069	-1.50478	0.911181	2.04597	-1.09857	0.622271	1.25357	-0.67952	-0.998462	0.481652	-0.577356	1.22664	-0.260774	-0.722597	-0.328137	-0.386066	0.0379784	-0.253719	-0.639225	0.958226	-0.67952	1.20667	0.393633	-0.104651	-0.873171	-0.912206	-1.28731	-0.639225	1.87893
COA3	218026_at	-0.283769	-2.56762	0.262803	0.59239	-1.1783	-2.28847	-0.389006	0.854212	-0.924548	0.224777	1.76027	1.24534	0.365722	-0.743377	-0.339731	1.01606	0.921177	-0.297572	1.45911	0.638968	0.301296	-1.18177	0.0860929	-1.53971	0.128774	0.508371	0.268732	0.303146	0.302529	0.149897	0.344191
COL15A1	203477_at	2.15031	-0.0975763	0.386697	1.35694	-0.988522	-0.608222	0.361127	1.61315	-0.701371	-0.849288	-0.511446	-1.2479	-0.550349	-0.544391	0.742853	0.636866	-1.62751	0.651957	-0.129811	-0.239218	1.08269	0.0274496	0.495512	-1.56088	0.189164	0.716131	-0.520995	-0.552345	0.610441	1.60987	-1.90134
COL20A1	232733_s_at	2.32631	0.724495	0.957127	-1.13945	-0.511116	-0.751787	0.34612	-0.714876	-0.337325	0.180986	-0.235002	-0.762162	-1.49756	-0.6765	0.200584	-1.12826	-0.436454	-0.119593	0.224659	0.0139784	1.68631	-0.874262	-0.362	-0.276962	1.32288	1.98652	0.738973	1.70802	-0.588056	-1.06428	-0.941329
COMTD1	226870_at	-1.00912	-0.212604	0.845748	0.350472	-2.26989	-1.76358	-0.212604	0.54667	-0.0929142	0.723392	0.383137	1.18638	-1.57751	-1.08799	1.27537	0.30404	0.829398	0.337291	0.957398	1.15764	-0.148084	-0.329521	0.215543	-1.44293	-0.847778	0.0140281	-0.390015	1.1188	0.516011	1.74575	-1.12254
COTL1	221059_s_at	0.825596	0.512247	0.58902	0.436363	-0.432799	-0.72498	-0.223614	0.420457	-0.142853	-0.264828	0.116087	-0.978662	-1.11765	-0.954483	0.638191	0.844607	-2.76976	-0.542037	-0.350874	-0.94394	0.755014	0.581931	0.480411	-0.232674	0.755458	2.01291	-0.464351	1.61102	0.377852	1.19876	-2.01242
CPT2	204264_at	-1.41582	0.256518	0.0469731	-0.704125	0.856257	0.821015	0.159472	0.796161	1.35738	-0.160694	1.20564	1.36173	0.0687181	1.17212	-0.431998	0.281875	0.378302	0.701028	0.43646	-1.0375	-1.43655	0.961194	-0.447851	-0.903106	-0.694376	-1.97952	-2.048	-1.58382	0.724587	0.297761	0.960176
CREBBP	202160_at	-1.01154	-0.202122	-1.33356	-1.58069	1.28776	-0.13839	0.898817	-0.856809	0.549493	1.0856	-0.00441852	1.44268	0.797869	1.72033	-0.212298	-0.649828	1.62408	0.528299	0.155825	0.180159	-0.535305	0.670689	-0.287775	0.739148	-1.80725	0.286375	-0.697652	-1.71111	-1.31582	-0.485745	0.863198
CREBL2	201989_s_at	0.362266	0.440267	1.19757	0.874079	-0.713989	-0.691949	-0.0509422	1.10504	0.842553	-1.37065	0.4479	-0.848446	-1.90761	-1.0299	1.13937	1.09261	-0.990973	0.199642	-1.49558	1.20951	-1.38458	-0.15091	1.44281	-0.470429	-0.491743	-1.4738	-0.161026	0.645548	1.04377	1.28249	-0.0929084
CREM	209967_s_at	1.69571	-0.676657	0.579656	0.395565	-0.185922	-0.480956	-0.176754	-0.0745918	-1.08243	0.452825	0.166078	-1.46732	-0.650022	-1.65835	0.561652	2.23243	-1.39709	-0.819933	-0.58472	-0.00209707	0.396038	-0.625462	1.20507	-1.01517	0.713517	-0.672334	0.147132	2.17626	0.624299	1.03695	-0.813376
CTHRC1	225681_at	1.0149	-1.07755	0.536434	0.305586	0.110585	-1.10708	1.00145	1.20165	-0.876237	-0.0635876	0.152009	-0.898053	-0.963881	-1.90369	1.69252	0.95796	-2.42716	0.492736	0.884919	-0.435774	1.15967	-0.0959919	0.527256	-0.750307	0.58161	1.12836	0.473785	-0.248214	-0.567364	0.586564	-1.39309
CTPS1	202613_at	0.0823647	1.20935	-0.476839	-1.0755	1.12712	1.77217	0.163629	-0.420203	0.0545844	-0.491009	-0.585793	0.774583	1.3345	1.24741	-1.61485	-1.40048	0.697727	-0.704641	-1.42897	-1.69264	-0.430119	1.4613	0.0281291	0.415237	0.843979	-0.310587	0.0921017	-1.30696	-0.00160671	-0.760767	1.39679
CTSA	200661_at	1.0813	0.245828	0.459111	0.939021	-0.810915	-0.701645	-0.553247	1.13063	-0.443032	0.115788	0.307368	-1.28536	-1.12599	-1.1348	0.939755	1.13162	-1.70151	0.442949	-0.318055	0.121461	-0.0202461	0.672332	0.462422	-1.22299	-0.823041	-0.986198	-0.607534	0.531537	1.12033	2.9238	-0.890686
CTSB	213275_x_at	0.506522	-0.219642	-0.204813	1.03979	-1.01116	-1.39232	-0.172149	1.70431	0.341569	0.0561843	0.538134	-0.871612	-1.51699	-0.886493	2.11257	1.10513	-1.49045	0.99955	0.291922	1.17112	-0.0866401	-0.701828	0.849202	-0.18156	-0.973273	-0.980249	-1.29721	0.30851	0.309632	1.51147	-0.859235
CTSO	203758_at	0.0864158	-0.989334	1.53344	0.84057	-0.691038	-1.20405	-0.0846522	0.243597	-0.363173	-0.0681043	0.474806	0.324514	-2.01509	-1.46671	0.990129	1.1744	-1.39657	0.730394	0.773339	-0.229863	-0.109851	-0.64273	1.8958	-0.943135	-0.566272	-0.959668	1.07894	1.26802	0.821769	0.762656	-1.26856
CYB5D2	225804_at	-1.13721	-1.59695	1.60215	0.532013	-1.66761	-1.57965	-0.24504	-0.0688301	0.00352373	-0.492063	1.04784	1.12867	-1.57621	-0.0654865	0.856925	1.62163	-0.473708	0.430409	0.295692	0.997206	0.013199	-1.43329	-0.384273	-0.610043	-0.257821	-0.148986	0.72724	1.49404	1.42557	0.257393	-0.696324
DAAM1	216060_s_at	-1.55849	0.139816	-0.61776	-0.96471	0.978612	1.98895	-0.347265	-0.679448	1.13262	-0.59169	-0.198809	0.443583	1.48824	0.407804	-0.409285	-0.58025	2.38423	0.507663	-0.255482	0.796855	-0.392487	-0.461744	-1.16003	0.283367	-0.279245	0.0580936	-1.39878	-0.72172	-0.884202	-0.935359	1.82692
DBF4	204244_s_at	1.21323	0.612148	-1.48217	-1.4204	1.0564	1.04511	0.220202	-0.660145	0.564168	-0.996478	-0.609737	0.782648	1.19395	1.05662	-1.93807	-0.914187	1.25479	-0.0595063	-0.423819	-2.16244	0.582163	0.799108	-0.183431	0.0543761	0.937992	0.0131977	0.11439	-0.656484	-0.42258	-0.963345	1.3923
DCLRE1B	222889_at	-1.33245	1.10637	-0.991827	-1.52823	1.20228	1.91502	1.13332	-0.347855	1.21437	-0.187197	0.418779	1.02975	0.683222	0.662585	-0.389215	-1.18596	0.860759	0.26614	-0.608583	-1.22421	-0.557975	1.03871	-0.49564	-0.612372	0.200783	-0.569135	-1.48786	-1.08819	0.461478	-1.05867	1.47182
DEPDC1	235545_at	0.446703	0.776608	-1.17689	-1.41409	1.84531	1.63597	0.640727	-0.657547	-0.25523	-0.808436	-1.12732	0.388872	1.06123	1.38921	-1.50103	-0.923363	0.676789	1.13313	-0.18215	-1.51694	0.453434	0.864881	0.423576	0.0794433	0.994752	-0.112626	-0.60871	-1.37493	-0.261861	-1.35099	0.46147
DEPDC1B	226980_at	0.746978	-0.611127	-1.40068	-1.85193	0.907959	1.05515	0.498579	-0.0744219	-0.211228	-0.644093	-0.412156	1.00507	1.5233	1.14159	-2.00973	-0.767451	1.03371	0.794898	0.732053	-1.31032	0.646144	-0.233477	-0.204775	-0.0149484	1.12047	0.497278	-0.726092	-0.765233	-0.686328	-1.30657	1.52738
DGKH	227415_at	1.19699	0.70383	-1.00953	-0.509964	0.243163	1.48074	0.00587483	-0.536863	0.159657	-0.328948	-0.594586	-0.520679	0.547043	2.18246	-0.879407	-1.00608	-1.72686	-0.526059	0.439991	-0.132228	1.22026	0.246793	-1.54165	1.72505	0.871474	1.23343	-0.431422	-1.70704	0.368059	-0.772635	-0.400869
DHRS1	213279_at	-0.690517	0.698187	1.01687	2.0364	-0.914857	-1.22082	-0.430021	1.21892	0.500732	0.114082	-0.224554	-1.74396	-1.02902	-1.05321	1.02492	1.41114	-1.23071	0.073235	-0.266195	0.475642	-1.18493	-1.07768	-0.116023	0.342398	-1.24398	0.044351	-0.155578	1.18832	1.41592	1.30616	-0.285202
DHX9	202420_s_at	0.252702	0.924539	-0.663211	-0.507626	0.584405	0.83211	-0.244081	-0.550271	-0.50832	0.118925	-0.789503	-0.18493	0.818949	0.940049	-1.93322	-1.06206	1.95707	-0.362447	-0.312284	-2.51264	0.589504	-0.0304999	-0.32782	1.25555	1.76727	0.861176	0.788564	0.452261	-1.23142	-1.00898	0.0862367
DLC1	210762_s_at	0.159743	-0.536663	0.302957	-0.0555277	-0.250535	-1.13936	-0.0691087	0.804037	-0.80174	0.804693	0.0815897	-0.425768	-0.823456	-1.0715	2.50803	1.48086	-2.05502	-0.144577	0.062024	0.42864	0.388057	0.475155	1.03309	0.166275	-0.836317	-0.802636	-1.20255	1.05595	1.58793	0.627523	-1.75181
DLL1	224215_s_at	-0.873584	1.21643	-1.08643	-1.06794	0.851387	0.833327	0.0251038	-1.1462	0.890972	-0.0443783	0.676974	1.47632	0.6675	0.557654	-1.71255	-1.504	1.15712	-0.595966	0.813021	-0.29482	-1.32739	0.128993	-0.875991	1.20462	0.802831	-0.29009	0.550288	-1.01916	-0.842924	-0.955664	1.78454
DLL3	219537_x_at	-0.778137	0.970074	-0.990991	-1.60751	1.14285	0.122106	0.560851	-0.767081	0.593588	-0.36284	2.12462	0.518357	-0.0681836	0.305037	-1.47553	-1.50039	1.43525	0.354701	0.215901	0.528541	-0.342234	0.101815	-1.92367	1.18515	0.179068	0.284139	1.02752	0.168981	-0.70692	-1.78568	0.49061
DMXL1	203791_at	-1.47471	-0.15878	0.173177	-0.830865	-0.00800479	-0.423338	1.31616	-0.722537	0.00671284	0.596023	0.761893	1.48382	-0.223451	0.778949	0.817962	-0.269968	1.38642	0.401648	-0.855985	1.2441	-0.990592	0.112837	-0.400013	0.665876	-3.09717	-1.06776	-1.04968	-0.54579	0.500522	0.857009	1.01552
DNA2	213647_at	0.769125	0.0425187	-0.825234	-1.05755	0.537063	0.473117	0.278031	-1.26246	-0.846517	-0.594137	-0.485362	0.514278	1.3682	1.61282	-2.81896	-1.53886	1.34474	0.616729	-0.210116	-0.330818	0.864789	0.193348	-0.691716	1.26565	0.519566	1.25915	0.404495	-0.627217	-0.612427	-0.808417	0.646176
DOCK7	225384_at	-1.22061	1.52646	-0.113929	0.463557	1.28591	1.81807	-0.0473659	0.411351	1.29742	0.739443	-0.305804	0.309785	-0.0687877	0.00386813	1.17059	-0.00451325	0.0190771	-0.159392	-1.72558	-1.18323	-1.86033	1.24232	-0.466979	0.679835	-0.634633	-1.40953	-1.86921	-0.517687	-0.302375	0.0929758	0.829306
DSC2	226817_at	0.419305	-1.23699	-0.11077	0.750576	-1.44211	-1.16973	-0.471365	1.24091	1.07958	0.890082	0.718641	-1.23699	-0.768606	-1.02423	1.0024	1.09152	-1.1638	0.456988	-0.015656	0.67814	-0.0670395	-1.256	1.19817	-0.807625	0.0682507	0.237175	0.144702	0.761437	0.162589	1.96971	-2.09927
DTL	218585_s_at	0.465051	-0.117979	-0.36204	-1.71974	1.08093	1.02825	0.451618	-0.719961	-0.427082	-1.27084	-0.724949	0.748784	0.87669	1.40576	-1.83596	-1.00345	0.65706	0.466534	0.109483	-2.37436	0.803388	0.937561	0.269882	0.416872	0.793164	1.40458	0.593006	-0.640638	-0.158033	-1.47199	0.318408
E2F2	228361_at	0.296907	0.516403	-0.840858	-3.21369	0.72236	0.966039	0.642619	-1.23815	0.179639	-0.802469	0.143764	0.804051	0.415347	0.376877	-1.49359	-0.447011	1.86907	-0.016332	-0.620032	-0.976263	0.325375	1.39529	0.44544	0.111668	0.155066	0.777303	0.655661	-0.902558	-1.03397	-0.229535	1.01558
ECE1	201749_at	-0.0292081	0.655274	-0.106907	1.88435	-0.906648	-1.29646	0.349553	0.527006	-0.429841	-0.705263	-1.09591	0.109346	-0.354618	-1.24236	0.57068	1.63479	-1.03575	0.049904	0.22911	0.325285	-0.5309	0.187298	1.69068	0.347696	-1.3391	-1.55263	-0.959432	0.382676	0.979593	2.31435	-0.652566
EDEM1	203279_at	0.684356	-1.3446	0.419639	2.1362	-1.22066	-1.25383	-0.273375	0.676041	-1.21334	-0.0225326	-0.520331	-0.52307	-0.410631	-0.479615	0.72714	0.334775	-0.348661	-0.186032	-0.687509	-0.0471482	0.786742	-0.957347	1.44409	-0.977119	-0.200371	-0.728942	-0.655448	0.601601	2.49439	1.87744	-0.131842
EEPD1	225630_at	-0.694811	1.05111	-1.14649	-1.80258	0.818709	1.1756	-0.684202	-1.12636	1.04302	-0.19386	0.674086	0.671671	-0.19147	-0.531752	-1.21955	-1.20885	1.16582	-0.538013	1.45443	-0.101617	-1.34361	1.12928	-0.528634	1.2281	-0.0114833	-0.247608	0.287878	-1.05834	-0.0971765	-0.167817	2.19453
EFCAB7	226800_at	-1.9651	0.836774	0.035763	-0.463945	0.985208	1.62329	1.37618	-0.206514	0.652914	0.294239	0.0583848	1.51315	0.509455	0.612855	-1.33512	-1.10429	0.348282	-0.823839	-1.386	-0.205248	-0.879585	0.737606	-0.667581	1.09059	0.136897	-0.81884	-0.970341	-0.658264	0.035763	-1.30183	1.93915
EFHC2	220591_s_at	-1.05032	-1.2528	0.00600622	-0.258222	-0.309664	1.12455	1.07523	0.450628	0.497848	1.45732	0.809095	2.65503	-0.375107	-0.243648	-0.303104	0.0026817	0.408361	0.284253	0.268562	0.00932102	-0.50284	-0.930455	0.825325	-0.264526	-0.412899	-1.98449	-1.53125	-0.0694847	-1.2528	-0.904221	1.77163
EGFR	224999_at	-0.278533	1.59297	-1.39598	-0.660437	1.14175	1.5288	-0.559317	-0.599701	1.29504	-0.180276	0.330507	0.688551	0.0564193	1.50932	-1.03394	-1.18308	0.940299	-0.0045838	0.52578	-0.632453	-1.02423	0.689775	-0.767501	1.45871	-1.24621	-0.58476	0.290066	-1.25121	-1.10394	-0.990155	1.44832
EHD4	209536_s_at	0.649316	-0.417118	1.65375	1.97783	-0.93918	-0.844908	0.0347712	0.540825	-0.229341	-0.553908	-0.660476	-0.458712	-0.941225	-1.49708	1.61418	1.24781	-1.99853	-0.166596	-0.353253	-0.225477	0.588465	-0.340653	0.0593778	-1.05995	-0.194647	-0.447685	-0.0277268	1.11016	0.847537	1.94147	-0.909012
EHMT1	225461_at	-0.0476055	0.687885	-0.804882	-1.98363	1.16138	1.11293	1.52241	-0.904125	-0.346813	1.72923	-0.761424	-0.187794	0.612601	1.10411	-1.81721	-0.424103	1.6488	1.5717	0.520295	-1.01266	0.471767	0.155752	-0.854454	0.249713	-0.186262	-0.855499	-0.304324	-0.429242	-1.07425	-0.797747	0.243449
EIF4EBP2	224653_at	0.69808	-0.792634	0.38608	-0.658313	-0.08857	-0.615027	-0.682228	-1.75349	-0.728278	-0.200089	-0.191442	1.46251	-0.669446	-0.0879316	-0.974192	-1.68216	1.31241	-0.214118	0.577106	-0.949245	1.56164	-0.783461	1.36316	-0.820344	1.18046	1.69847	1.59979	0.214376	-0.33895	-0.859467	1.03529
ELMOD1	231930_at	-0.486515	-1.64935	0.671122	1.29985	-0.37677	-0.943846	-0.627621	1.15134	-0.660405	1.77196	1.50271	-1.09859	-0.380908	-1.05105	0.467561	1.55838	-0.966703	1.50857	0.0330817	1.11607	-0.481697	-0.782488	0.249426	-1.19662	0.312495	0.0506427	0.390706	-0.563129	-0.449797	1.15315	-1.52157
ELOVL2	213712_at	0.0811809	-0.531041	-0.262473	1.4091	0.464228	0.170029	-1.6455	0.780347	-0.508978	-1.76929	0.265309	0.847239	-0.337688	0.155791	2.1732	0.727611	1.46584	-1.18675	-1.31061	-0.250501	-0.217934	0.18646	0.490688	0.241182	-1.03629	-1.02752	-2.09492	0.619287	0.977631	0.961715	0.162663
ELOVL2-AS1	237365_at	-0.481153	-0.470591	0.0425337	1.8302	0.832024	-0.127651	-2.04048	0.921687	-0.242454	-1.18247	0.316783	1.1929	-1.10695	-0.212663	1.20277	0.813222	1.79181	-1.26328	-1.14409	0.418274	-0.961255	-0.14733	0.699186	0.52711	-0.762154	-1.22217	-1.45654	0.5048	1.15895	0.564073	0.00489893
EMC3	217882_at	-0.427464	-1.27172	0.561675	1.19681	0.151259	-1.08727	0.515909	0.704628	-0.878713	-0.0699514	0.080057	-0.622331	-0.668459	-1.446	0.0153155	2.02532	-0.59151	-0.275435	-0.469413	-0.342702	-0.738479	-0.35679	2.02197	-1.7111	-0.330693	-0.128843	1.32364	2.23372	0.372353	0.87921	-0.665012
EN2	207060_at	-0.987997	2.06411	0.00481752	-0.765216	0.857984	1.7364	0.232564	0.651171	1.70677	-1.05158	-0.943596	0.695026	0.384128	1.24345	-2.12298	-0.0956537	0.139324	-0.225332	-0.446126	-0.402788	-0.694843	1.00779	-0.342118	-0.0372326	-0.0636354	-0.461144	-0.368482	-1.05158	-1.15829	-1.05158	1.54664
ENAH	217820_s_at	0.136994	0.430887	-1.28727	-2.3751	0.427086	0.353172	-0.00722033	-1.10321	0.443114	0.30587	0.495622	0.50928	1.28399	1.77252	-0.67364	-0.685061	1.05158	0.433903	1.55448	-0.541162	0.312645	0.334668	-0.951278	1.18617	0.209759	0.701696	-0.81517	-1.46893	-0.81654	-1.86869	0.649824
ENDOD1	212573_at	0.0726422	-0.087843	1.71003	1.78583	-0.635557	-1.53871	-0.472487	0.239678	0.465019	0.499449	0.277725	0.393226	-1.38973	-1.52923	1.74807	1.53831	-1.47486	0.604486	-0.90814	0.352727	-0.080369	-0.567717	0.23063	-0.870148	-0.674818	-0.44602	-0.342186	0.397388	0.787566	1.41523	-1.50019
ENPP6	229916_at	0.728771	-1.07204	0.840189	1.4937	-1.38648	-2.15846	1.12585	0.329423	0.141157	-1.47667	0.697805	-0.454018	-1.13213	-1.05296	0.281761	1.01601	-0.618245	-0.14345	0.853772	0.697805	0.313845	-1.63411	0.98376	-0.140384	0.31559	-0.640616	1.47472	1.17866	0.0226174	0.546251	-1.13213
EPB41	225051_at	-1.01683	1.01407	-1.66581	-1.18959	0.711256	0.181936	0.698263	-0.654406	1.06464	-0.961401	0.234174	0.793106	1.24021	-0.227843	-0.581524	-1.43412	1.91483	-0.413958	0.0707591	-0.367221	-0.539709	1.08753	-0.494718	0.70737	1.27006	-0.227843	-0.172473	-1.99578	-0.847218	0.0796059	1.72264
EPB41L5	225855_at	-1.8366	0.320791	-0.613021	-0.0263428	1.56547	0.861803	-0.102169	-1.75048	0.45122	0.669492	0.262653	0.638169	0.505101	-0.587678	-0.815061	-2.27637	1.40473	0.0206469	-0.263854	-0.477011	0.257683	1.54004	-0.485178	0.556184	0.225048	0.675455	0.313563	-0.805301	-0.964147	-1.14858	1.88375
EPHB1	230425_at	-0.857737	0.0883414	-1.06099	-1.40435	1.02088	-0.00270526	0.289007	-1.65788	0.736112	-0.704561	0.796503	1.61024	0.587112	1.02399	-0.0556839	-2.13765	1.67793	0.00752295	1.29794	0.149525	-0.924852	-0.190993	-0.760742	0.496774	0.703675	-0.0772807	0.107968	-0.484467	0.0303416	-1.73601	1.43206
ESPL1	204817_at	0.198479	0.596508	-1.03417	-1.31268	0.853539	-0.209081	0.462025	-0.803532	-0.791008	-1.05385	-1.00512	-0.0742753	0.757426	0.736541	-1.93002	-0.560265	1.54317	-0.29022	0.0230624	-2.2233	1.034	0.675216	0.657903	1.28631	0.974943	1.387	0.819814	-0.603663	-0.463634	-0.841742	1.19064
EXO1	204603_at	1.20394	-0.191174	-0.891735	-1.85629	1.09286	1.28373	0.436564	-0.273482	-0.0420259	-1.5144	-0.569603	0.701157	1.00259	1.36908	-1.49707	-0.846313	1.0471	-0.219914	0.449822	-1.81052	0.266538	0.625556	-0.15483	0.790853	0.95741	1.03713	0.359073	-1.03374	-0.702042	-1.57714	0.55687
EZH2	203358_s_at	0.67837	0.408938	-1.09069	-1.48657	1.04613	1.33052	0.371575	-0.642709	0.296088	-0.850207	-0.595313	1.05686	1.02972	0.860035	-1.84589	-0.988629	1.22782	0.417412	-0.270475	-2.36457	0.0698705	0.823997	-0.0644203	0.206133	0.519847	-0.0469496	0.298658	-0.37667	-0.621892	-1.27044	1.87344
EZR	208623_s_at	-0.266732	0.349269	-1.17285	-0.974365	0.338079	0.813859	-0.15123	0.43914	0.613019	0.56706	0.856267	1.64237	0.616632	0.203927	-0.902537	-0.922092	1.39502	0.80722	1.22727	0.410433	-1.09519	0.270293	-1.07976	0.911006	-0.502924	-1.94102	-2.06286	-1.61646	-0.330391	0.267215	1.29033
FAM161A	242584_at	-1.2623	0.674767	-1.26719	-0.293464	0.192898	1.30463	-0.488827	-1.04737	0.404521	0.624213	0.0762867	1.90099	1.13539	1.1419	-1.20714	-2.18935	0.112444	0.153148	-0.296221	0.136128	-0.325438	0.683307	-0.811185	1.46096	0.479502	0.0234215	-0.411798	0.431682	-0.736255	-1.93566	1.33601
FAM196A	244435_at	1.0533	-1.84517	0.884494	0.411451	0.479636	-2.12282	1.15852	1.00868	-0.559026	0.0381254	0.00588318	-1.9008	-0.609946	-1.14056	1.15083	1.39011	-0.684686	0.249054	-0.312244	-0.0276014	1.07298	0.225414	0.849812	-0.773515	-0.370958	0.628915	-0.650001	0.234499	1.15625	0.635835	-1.63646
FAM200A	238609_at	0.109497	-0.0877728	-1.26618	-1.39963	1.15086	0.842868	0.00407617	0.210688	1.08728	-0.269154	0.123411	0.880148	1.56858	0.703462	-0.793445	-1.3444	1.68329	-0.0727304	1.35306	-1.30988	-0.192511	0.247942	-0.517703	-0.858131	-0.295227	-0.521283	-0.364981	-0.233737	-0.0787366	-2.277	1.91733
FAM76A	228604_at	-1.17186	1.49084	-0.902449	-0.995067	0.141235	1.71819	0.254759	-0.565413	0.613979	0.0746428	0.0786303	1.05546	0.177383	-0.0408254	-0.517324	-0.349725	0.423119	0.558702	-0.668744	0.854262	-1.71679	0.908618	-0.438196	1.36276	-0.902449	-1.55395	-1.09668	-1.61003	0.605132	0.108253	2.10353
FAM76B	226753_at	0.290379	0.474466	-0.65025	-1.0046	0.52866	0.485276	0.533017	-2.34509	0.680156	0.789895	0.365588	0.0341668	0.687747	1.18596	-1.43339	-2.01313	0.58409	0.826485	-0.0326407	-1.54931	0.942467	-0.964733	-0.915243	0.782622	1.35855	1.277	0.408556	-0.918663	0.42553	-1.13834	0.30479
FAM83D	225687_at	0.832525	-0.272621	-1.03361	-1.44959	1.4369	0.778164	0.658665	-0.748494	-0.0472622	-1.50877	-1.23161	0.770036	1.20863	0.88994	-1.06077	-0.862569	1.22618	0.522365	0.0728442	-1.95798	1.03576	1.34814	0.080928	-0.271287	1.46771	0.505948	0.186188	-0.498524	-0.89935	-1.33278	0.154289
FARP2	225652_at	1.97993	-0.200411	0.508699	-0.430369	-0.498747	-0.201141	1.37898	-1.44867	-0.754282	-0.189501	-0.729679	-0.531738	0.221895	-0.0266439	0.237425	-1.29403	-0.762226	-0.309413	-0.215797	-1.65814	1.1308	-0.200411	-0.213591	-0.233542	0.742821	2.62283	2.06262	-0.491021	0.491859	-1.02182	0.0333228
FASTKD1	219002_at	-0.230298	0.442512	-0.534771	-0.851648	0.935441	2.43056	0.394886	-1.47741	1.13115	-0.237499	-0.325116	0.399878	1.05618	0.979534	-1.36876	-1.83141	0.124745	-0.257985	-0.347374	-1.6562	-0.784759	1.72136	-1.03162	-0.122893	0.199594	0.608876	0.252075	-0.933087	0.992148	-0.44298	0.764851
FBXO28	202271_at	0.881217	1.23006	-0.793086	-1.53172	1.75105	1.76326	-0.106562	-0.768616	0.69488	0.351643	0.252146	0.0308215	0.37374	1.71636	-0.814815	-2.30698	-0.89561	-0.394003	0.587646	-0.69477	0.112864	1.25404	-0.327295	1.25651	-0.286841	-0.147474	-0.0554674	-0.460635	-0.352808	-1.27074	-1.04881
FBXO30	226541_at	-0.395211	0.738788	-1.01101	-0.369385	0.417524	0.780533	-1.8942	0.0311128	0.696714	0.888237	0.650785	1.94618	0.854577	1.23411	0.126237	-0.502036	1.65809	-0.270275	0.219913	-0.916313	-1.04965	-0.0927032	-0.435615	0.310737	-0.419354	-1.75788	-1.99736	-1.24735	-0.023603	0.622943	1.20546
FBXO32	225328_at	0.34734	-1.02521	0.763611	1.71759	-0.954098	-0.654363	0.40431	1.58017	-0.611091	-0.194962	0.347688	-1.46358	-0.549434	-0.459981	1.49318	1.09313	-0.73116	0.50829	-0.402838	0.692567	0.0436991	-1.18732	0.664319	0.04664	-0.247975	-1.43434	-0.706723	0.905134	0.845168	1.44223	-2.27198
FBXW11	209455_at	-0.92841	-1.13508	1.0078	0.329044	-0.481536	0.133518	0.532364	-0.293337	-0.660257	1.49831	0.862711	1.95177	0.0992533	-0.143971	0.524088	-1.35797	1.37523	0.2949	1.09899	1.04391	-2.14262	-0.380792	0.823707	-0.737128	-1.39722	-0.934287	-0.393682	-0.341507	0.390092	-1.5512	0.913316
FCGR2A	203561_at	1.12156	0.0831914	0.128817	0.491182	-1.03851	-0.597982	-0.370016	1.29543	0.676493	-0.169029	0.154537	-0.275849	-1.81353	-1.1535	1.60731	0.88892	-2.54469	-0.240531	-0.393371	0.475984	0.127607	-0.577936	0.786816	-0.146641	-0.0913758	-0.447437	0.401698	0.939707	0.717121	1.8493	-1.88529
FCGR2C	210992_x_at	1.45415	0.353832	0.593121	0.970577	-1.20451	-0.246396	-0.764967	1.0403	0.322203	-0.0599346	-0.575433	-0.594684	-1.46168	-1.52742	0.607745	0.947008	-2.22723	-0.108096	-1.68362	0.439086	-0.108096	0.113696	0.819284	0.449101	0.242051	-0.388624	0.778871	1.07608	0.626644	1.71509	-1.59815
FGF14	230288_at	0.818101	-1.29269	1.37001	1.12843	-1.23245	-1.59116	0.0734344	0.324146	-0.308789	0.227342	0.16078	0.219322	-0.318576	-1.48267	0.468241	-1.06547	-0.597711	0.289888	-0.501678	0.506555	1.50299	-1.50801	0.918377	-1.07171	0.683284	0.889551	0.538486	1.48993	0.956008	0.437112	-2.03108
FIGNL1	222843_at	0.524365	-0.0461754	-0.445936	-0.782194	1.12562	0.96164	-0.670925	-1.35404	0.466078	-0.513407	-0.120364	1.63152	-0.0937571	-0.00848986	-1.58979	-1.80028	0.660795	-0.264329	-0.107388	-1.18769	0.696872	0.883294	-0.470328	1.41745	0.548149	1.34197	1.53319	0.219556	-1.28488	-1.88412	0.613587
FLOT1	208749_x_at	-0.0506052	0.567343	1.78942	1.19161	-1.1028	-1.51057	-0.524685	0.273369	-0.783898	0.0888245	0.0209544	-1.00727	-1.53507	-2.35165	0.638676	0.481181	-0.459891	0.44948	-0.979303	-0.0342929	0.186918	-0.555255	0.422715	-0.510099	0.334427	0.453906	0.833761	1.51748	1.29868	1.75438	-0.897749
FLVCR1	228191_at	-0.213517	0.878983	-0.886269	-1.68937	0.0362072	0.570495	0.22178	-0.240854	0.564439	-1.01072	-0.561886	-0.362717	1.80821	1.75792	-0.684609	-1.59331	1.21437	-0.639212	0.822613	-0.422358	-0.263757	0.608657	-0.65613	1.68707	1.16328	1.39078	-0.100686	-1.17652	-1.37731	-0.95301	0.107417
FNBP1L	215017_s_at	-1.48526	1.57448	-0.84468	-0.702919	1.46478	0.895056	-1.36811	-0.440626	0.258866	-0.294196	0.279549	-0.13702	1.4301	0.37833	0.254585	-1.4928	1.52822	-0.00456318	-0.912037	-0.63662	-0.683274	1.17823	-0.149877	1.15323	0.443676	-1.10952	-1.37678	0.327914	0.421759	-1.38463	1.43412
FOXK1	226715_at	-0.774802	0.374944	-1.38844	-1.01798	0.223806	0.800494	-0.325316	-0.288596	0.361594	0.435965	0.982626	0.254011	2.16795	1.86359	-0.551365	-1.77284	1.48251	0.579827	0.681456	-0.334265	-0.347108	0.766049	-0.375609	1.31426	-1.16586	-1.11376	-0.666346	-1.14957	-1.04027	-0.798032	0.821082
FPGT	205140_at	-1.11624	1.2275	-0.0830625	0.931511	1.64236	1.32745	-0.0356745	-0.399183	0.554746	0.206519	-0.327207	0.999225	-0.140267	0.278725	0.122518	-0.105419	0.216982	-0.228075	-1.63136	-1.50958	-1.81644	1.155	-0.371669	1.04255	-0.646009	-2.07338	-1.05662	-0.0626272	0.492562	-0.348358	1.75352
FUBP1	212847_at	-0.669286	1.48201	-0.508358	-1.38479	1.14938	1.65433	-0.101294	-0.771818	-0.395859	0.199909	-0.114247	0.713547	1.48765	1.65433	-1.0411	-1.1197	0.185008	0.748261	-0.649063	-1.10756	-0.673354	-0.553163	-0.509861	1.92994	0.446299	0.320346	-0.343937	-1.35382	-0.827286	-1.05776	1.21126
FYCO1	218204_s_at	-1.20735	-0.0615668	0.317273	1.6882	-0.0652914	-1.09785	0.84285	1.10748	0.115402	0.673096	0.198035	-0.374799	-0.48686	-0.235688	0.591424	1.16925	-0.553198	-0.0430369	-0.104782	-0.207689	-1.07718	-0.734562	1.14669	-0.912877	-0.484608	-1.53246	-1.59098	0.985498	1.23143	2.31749	-1.61333
G6PC3	44654_at	0.478356	-0.586793	0.899206	1.20512	-2.20532	-1.97115	0.260499	1.37604	-1.16695	0.000830711	0.41122	1.14544	-0.547838	-0.386954	0.445621	0.611613	-0.402295	0.380934	0.251018	-0.41772	-0.396319	-2.30236	-0.558656	-1.06467	-0.0394715	-0.17654	0.609224	1.58502	0.712492	0.982118	0.868295
GBAP1	210589_s_at	0.799691	-0.654667	0.757795	1.11146	-0.817245	-2.21718	0.720064	0.890206	-1.33735	-0.832208	0.253599	-0.218752	-1.75347	-1.82089	0.415543	1.54884	-0.74052	0.0757908	1.31701	0.0532735	-0.244968	-0.250532	0.822315	0.192417	0.446961	-0.214645	-0.428359	0.208994	0.807801	1.93373	-0.824712
GBAT2	230787_at	0.109255	1.28173	-0.870504	-1.15026	1.04567	-0.355428	0.0857435	-1.01854	-0.772081	-1.06404	0.716071	0.904143	0.515256	0.401189	-0.2105	-2.29334	1.43794	-0.17341	0.293773	-0.625324	0.0466595	0.487347	0.0312501	-0.867027	1.03503	0.858039	1.96712	-1.04875	-1.19891	-1.07558	1.50747
GBGT1	231780_at	1.16947	0.731811	0.315737	0.474325	-1.07546	-0.49254	0.0587761	0.770194	0.439284	0.205935	-0.516154	-1.5572	-0.870544	-1.13087	0.558502	-0.200656	-3.06354	-0.303187	1.14011	0.822482	-0.197027	0.273056	0.558502	0.318062	-0.381191	0.0931303	0.394482	0.0959477	0.723653	2.24992	-1.60501
GINS1	206102_at	0.121684	0.125899	-0.965779	-1.82778	1.0659	1.13961	0.712631	-0.852473	0.0805448	-0.533562	-0.730431	0.391158	1.0939	1.03558	-2.53477	-0.556168	1.21988	0.828815	-0.207223	-1.40064	0.912619	0.965554	-0.724955	0.172658	0.937824	1.2065	-0.302086	-0.271417	-0.990172	-1.07106	0.957754
GINS3	45633_at	-0.222018	-0.106239	-1.14425	-1.95022	0.950191	0.566681	0.954444	-0.661764	-0.625393	-0.37367	0.627127	0.722578	1.5931	-0.224499	-1.97292	-0.720671	1.08086	1.02135	0.549577	-2.01326	0.595442	1.02546	0.502688	-0.0121599	0.126758	0.635387	1.18873	-0.873908	-1.13274	-0.974357	0.867699
GKAP1	234192_s_at	-2.11348	0.405177	-0.135752	-0.827988	0.767091	0.847123	0.159081	-1.15936	0.710886	0.927369	0.281283	1.04261	0.150449	0.899846	-1.48213	-1.60588	1.44957	0.488755	0.829431	0.340476	-2.45747	1.01018	0.635869	0.403	-0.00318126	0.0585445	-0.152612	-0.466384	-0.762755	-1.17462	0.934869
GLCCI1	227525_at	-0.667529	0.0111527	-1.08577	-1.77069	1.27664	1.29156	0.460022	-1.40028	0.192496	-0.0344521	0.341372	0.62258	0.255513	1.42853	-1.73243	-1.38569	1.32183	-0.469493	0.321896	-0.852715	0.108466	0.593705	-0.833923	0.509233	1.21585	0.673624	0.979865	-0.889898	-0.470645	-1.45055	1.43972
GLI2	228537_at	-0.95359	1.73585	-0.70007	-0.64921	-0.158481	1.25173	0.397328	-0.060517	1.37101	0.233459	-0.381758	1.24511	0.532309	1.05486	-0.596492	-0.939247	1.79406	-0.740534	0.469865	-0.108614	-1.12774	0.350397	-1.22987	1.2489	-0.829656	-1.91248	-0.486579	-1.09533	-0.69212	-0.496834	1.47424
GLMN	207153_s_at	-0.0825677	1.32903	-0.845552	-0.792747	1.16881	1.65011	0.000647313	0.160864	0.974423	-0.346204	0.0935138	-1.47742	1.27263	1.45409	-0.896748	-1.09553	0.289068	-0.298254	-1.84962	-0.626243	-0.550517	1.84693	-0.436034	1.03868	0.83294	-0.902859	-0.395343	-0.875507	-0.813115	-0.833695	1.00623
GNG4	205184_at	0.746237	-0.640639	-1.19074	-2.00753	0.223576	1.13129	0.919628	-0.196151	0.042429	0.213485	-0.236747	0.651119	0.560469	0.498966	-1.49466	-2.2512	1.26331	0.517448	1.23718	-0.139254	0.047457	0.635265	0.170472	0.321858	1.12656	0.957278	0.561713	-0.627349	-1.05214	-2.22873	0.239395
GNG7	228831_s_at	-0.45489	-0.00763384	1.94055	1.1585	-0.904537	-1.67871	-0.470386	-0.392174	-0.758306	0.224554	0.111989	-0.974349	-1.8468	-1.19143	1.39969	-0.0265234	-0.598505	-0.145915	-0.480836	1.1387	0.681737	-1.04012	0.630007	0.478879	-0.323593	1.4654	0.546917	1.59125	0.801668	0.588936	-1.46407
GNPAT	201956_s_at	0.554976	0.899123	-0.709203	-1.4003	0.762077	0.728485	0.164181	-0.426143	-0.0341009	0.0976364	-0.678882	0.123581	1.13269	1.6036	-1.64764	-1.66343	-0.793909	-1.05291	0.284097	-1.64764	0.800662	1.21853	-0.735087	2.08077	0.331161	0.899123	1.07043	0.0842802	-0.872702	-0.922438	-0.251005
GNPTG	224887_at	-0.252859	-0.146015	0.752496	1.24114	-0.644462	-2.03883	-0.86918	1.18983	-0.83288	-0.779475	0.243647	0.287356	-1.59848	-0.79714	0.501415	2.40407	-0.78829	-0.128677	-0.902345	1.6635	-1.33799	-0.204305	0.294008	-0.0761296	-0.559704	0.0440898	1.14963	0.600486	0.535577	1.36778	-0.31826
GPSM2	221922_at	-1.64789	0.924594	-0.704982	-1.13703	1.24403	0.842296	0.359753	-1.00775	1.07937	0.635681	1.08135	1.55951	-0.352921	1.46067	-1.08635	-1.08987	0.986548	0.142812	-0.697929	-0.027875	-0.91106	0.745134	0.0324307	0.756429	0.332565	-0.620412	-0.965727	-1.70517	-0.218628	-1.34967	1.34009
GPT2	224839_s_at	-0.554638	0.282371	-1.77462	-1.13773	0.898425	0.434967	1.03079	-0.30013	0.462869	-0.275743	0.356359	0.98482	0.597298	0.158551	-0.726384	-0.661841	1.74627	-0.867792	1.30942	0.946223	-0.354753	-0.0326321	-0.938781	0.0567156	0.557826	-0.33972	0.434967	-0.644563	-2.07214	-1.7178	2.14139
GSE1	212057_at	-0.377401	0.495348	-0.463698	-1.59003	0.426518	0.908872	0.698293	-0.864594	0.550776	-0.171177	-0.410305	0.295227	2.48544	1.52706	-0.582705	-1.06837	2.07631	0.34315	0.27633	0.213013	-0.900665	0.846851	-0.818675	0.506618	0.00640245	-0.814383	-1.07877	-2.19131	-0.355903	-0.36201	0.393789
H2AFX	205436_s_at	0.264807	-0.458145	-0.287686	-1.30846	-0.402236	-0.263352	0.645669	-0.312296	-0.220223	-0.822571	0.0271041	1.78017	0.993768	-0.128698	-2.12206	-0.969451	1.61542	0.654894	-0.225449	-0.917856	1.17386	-0.205092	-0.209809	-0.249842	2.08021	0.692972	0.910409	-1.41751	-0.468757	-1.24829	1.39849
HAUS6	222685_at	0.69565	-0.907205	-1.42607	-1.09956	1.76011	1.78113	-0.88798	-0.609564	-0.295768	-0.624433	-0.0230862	0.611875	1.8771	1.59337	-0.826052	-0.0734229	0.0313025	-0.904788	0.432693	-0.422828	1.34953	0.796848	-1.22635	0.165984	0.737368	1.00402	0.0995906	-1.26139	-0.816928	-1.12041	-0.410731
HDAC4	204225_at	-1.71126	0.477048	-1.15889	-0.0462592	0.61214	1.63222	0.403071	-0.868712	0.819082	0.178327	-0.0325687	1.4823	0.0450165	1.22707	-1.77257	-2.70571	0.683768	-0.428724	0.559091	0.123604	0.312399	0.414247	0.0786427	0.565049	-0.345175	0.496312	0.73738	-0.942539	-1.18174	-0.786275	1.13365
HEATR5A	226510_at	-1.48535	0.754539	0.0697032	-1.00242	0.611696	1.38794	0.57097	-0.323116	0.970775	0.653831	0.759541	2.86176	-0.726292	-0.46118	-0.0455886	-1.23519	0.519622	0.491297	0.415238	-0.333338	-0.996181	-0.0358244	-0.862841	0.839621	-0.248193	-1.3086	-1.60416	-1.27803	0.0862972	-0.359482	1.31296
HEPH	203903_s_at	0.053095	-0.0454235	0.206555	2.07716	-0.681773	-1.77146	-0.513225	1.56105	-0.946639	-0.711895	0.717262	-1.13564	-0.593508	-0.973647	1.47352	1.86375	-1.70034	-0.984684	-0.607926	0.66419	-0.09706	-0.0649302	1.48909	0.620145	-0.17502	-0.385645	-0.375796	-0.501865	0.4464	1.05948	0.0347749
HES1	203394_s_at	-0.486529	2.0645	-1.61941	-1.72735	0.465122	0.857292	-0.419731	-1.71789	0.434425	-0.237446	-0.960138	1.08424	0.785788	0.954764	-0.622204	0.0327593	0.902247	-0.878733	0.125165	-0.081073	0.282168	1.67594	-1.60363	1.63655	-0.517421	0.37632	0.0666011	-0.412072	0.0726202	-1.00091	0.468032
HES5	239230_at	-1.13457	1.20006	0.0100859	-1.24005	1.05423	0.718922	-0.128995	-0.749022	0.582635	-0.251198	1.15339	1.05483	0.23292	0.0634676	-1.53282	-1.40551	1.73347	-0.661404	0.659082	-0.476407	-0.815587	0.683078	-1.28502	0.901171	0.356774	0.0945405	0.914574	-1.42492	-1.13457	-0.995307	1.82214
HES6	226446_at	-0.545959	0.948804	-0.531522	-2.67661	0.64027	0.610779	0.304504	-1.34066	0.803867	-0.588946	0.64799	1.0049	0.817532	0.805326	-0.978101	-1.07157	1.06713	-0.00621903	0.0642473	-0.883465	0.137376	0.586608	-0.919269	0.704378	0.215096	0.392306	1.32244	-0.622606	-1.13355	-1.55528	1.7802
HEXA	201765_s_at	0.669398	-0.614121	0.782221	1.38743	-1.20679	-0.210077	-0.675758	1.08845	0.0579169	-0.647198	0.0977134	-1.0864	-0.946571	-0.404317	0.166717	2.18118	-0.638046	1.04731	-1.09581	0.20331	-0.80515	-0.685087	0.816983	-0.895767	-0.718526	-1.43452	-0.0921612	1.13852	1.22439	2.14563	-0.850861
HIPK1	212293_at	-1.58142	0.655055	-0.422753	-0.499629	1.13158	0.934149	0.722695	-0.223357	0.481692	0.543318	1.2836	2.13788	-0.365404	-0.403269	0.0412156	-0.064718	0.708139	0.00935821	-1.35672	0.193903	-0.951143	0.393525	0.0804208	0.978863	-0.802238	-1.24285	-2.00665	-1.26056	-0.0215111	-1.00423	1.91105
HMGB3	203744_at	-0.431638	-0.759779	-0.949943	-0.815362	1.64034	0.743062	0.744085	-0.351358	-0.586273	-0.659157	-0.208966	0.265777	1.06364	0.0649651	-1.60448	-1.05821	1.64326	0.239839	0.127425	-1.05482	1.17566	0.636982	-0.0798099	-0.999264	1.68936	1.22236	1.01455	-0.848049	-1.40064	-1.49306	1.0295
HMGB3P1	216548_x_at	0.499213	-0.426715	-0.843001	-0.824881	1.39833	0.834126	0.157835	-0.380471	0.11582	-1.7494	-0.985123	0.466784	1.43163	1.10526	-1.21652	-0.0541276	1.50861	0.363483	-0.573125	-1.5288	0.728081	0.505628	-0.549801	0.126417	1.62275	0.84827	0.384172	-0.884459	-1.99254	-1.01998	0.93253
HNRNPM	1555844_s_at	-0.360619	-0.24679	-1.73611	-0.969508	0.468507	0.571789	0.47602	-0.0665608	0.306556	0.0686164	-0.455205	-0.443152	1.57127	1.66116	-1.44118	-2.24492	0.14026	0.206842	-0.0880864	-1.8959	1.2695	0.0640815	0.425105	0.806176	1.75456	0.981889	0.812666	-0.275612	-0.97053	-0.596642	0.205809
HOPX	211597_s_at	-0.753407	-1.73422	1.36008	1.25865	0.102308	-2.48315	0.145469	0.935198	-0.966543	0.551334	0.854418	-0.930161	-0.500966	-1.53555	0.055351	1.09443	0.0763093	0.904858	0.58418	0.992895	-0.423141	0.0548228	0.359973	-0.831605	0.0670653	-1.21067	0.293278	1.27568	0.720781	0.929055	-1.24672
IFRD1	202146_at	-0.0263406	0.484113	-1.16461	-1.73274	0.858244	1.87351	0.194659	-0.933074	1.00501	0.586556	-0.153213	1.15073	0.548219	-0.158284	-1.72674	-0.382741	1.16749	0.421392	-0.338688	-0.71373	0.0841143	0.9863	-0.471135	-0.211263	0.437978	-1.42327	-1.03744	-1.05342	0.976124	-1.21214	1.96439
IL1RAP	205227_at	0.81632	-1.30633	1.30954	1.01534	-1.84989	-0.74356	-0.535148	-0.207509	-0.440878	0.180012	0.144241	-0.789827	-0.412373	-0.318076	1.68803	1.08268	-2.10376	0.239426	-0.998486	-1.00057	1.16367	-1.31606	1.26597	-0.507782	-0.0937464	0.699133	0.944251	1.38802	0.2942	0.699133	-0.30597
IL27RA	222062_at	1.05076	-0.412439	0.814327	0.547382	-0.759394	-1.3268	0.727622	0.397099	-0.363701	0.0316092	-0.581453	0.145027	-0.581453	-0.211896	0.459582	-0.776836	-2.26162	0.0355521	0.335449	-0.198295	0.988211	-0.405277	1.10147	0.173316	0.32886	0.743678	0.901787	1.5329	0.288047	0.610646	-3.33416
ILF3	211375_s_at	1.28228	-0.105618	-0.970009	-0.477637	0.456563	-0.607719	0.813951	-1.28439	-0.516659	-0.175602	-0.510526	-0.00477513	0.761396	-0.259659	-1.84271	-2.50477	0.580575	-0.52465	-1.1138	-0.668565	1.23606	0.858352	-0.118944	0.183001	1.93707	1.15023	1.55038	0.57471	-0.0696815	-0.49099	0.862148
ING5	228287_at	-0.084177	1.06689	-1.35773	-0.663739	0.0688382	0.585796	0.800683	-1.18686	0.207653	-0.119107	-0.361066	-0.260808	0.945475	0.829452	-1.95377	-2.43918	0.634489	0.300477	-0.111458	0.31024	0.779993	0.152833	-0.252555	2.1084	0.199919	1.57268	0.882112	-0.123712	-1.05556	-1.54918	0.0729909
INHBB	205258_at	-1.15001	1.97228	-1.31362	-1.2375	0.482717	1.97523	0.566972	-0.703006	1.05947	0.987217	0.487228	1.03731	0.114195	-0.773636	0.142202	-0.911053	0.354769	0.276671	0.175336	-0.416882	-0.377517	1.0906	-1.09718	1.06166	-0.725203	0.0641055	0.883516	-1.03927	-1.38974	-1.80868	0.211825
INTS7	222250_s_at	0.707812	-0.279479	-0.759811	-1.98363	1.22429	0.577451	0.915249	-0.908908	0.5027	-0.820807	-0.630877	1.34398	1.18044	1.09694	-1.55115	-1.59438	1.34216	-0.4778	-0.195119	-1.13209	0.281747	1.23582	0.113917	1.03431	0.307883	-0.0510042	1.30919	0.0713713	-1.1384	-1.08848	-0.633326
IRX1	230472_at	-0.708419	0.885132	0.159238	-1.88176	0.705768	0.859702	0.531838	-0.347282	0.244839	0.417388	0.203836	0.963631	0.974168	0.721572	-0.858652	-2.44584	0.586835	0.705497	0.988955	-1.28873	-0.869805	0.554167	0.158517	0.580248	0.87578	0.287933	0.142065	-1.2174	-1.60624	-1.61468	1.2917
JADE2	212660_at	0.242202	0.395638	0.910343	2.09367	-0.549936	-1.46319	0.0115066	0.853751	-1.02841	0.359705	0.314449	-0.513259	-1.88156	-1.43306	1.01345	0.853751	-0.149623	0.377798	-0.484659	0.731873	-0.523422	-0.529267	1.18047	0.545861	-0.887041	-1.39206	-0.381482	0.605532	0.83029	1.58972	-1.69304
JMJD1C-AS1	1552665_at	1.38669	0.115766	-0.286553	-0.47333	0.146682	-1.98698	0.520607	-0.259733	-0.0663821	0.847149	0.594759	-0.259733	-0.721518	-0.391521	0.221353	-0.194663	-0.535691	0.811174	0.913573	-0.932972	2.54258	-0.47333	-0.226853	-1.54526	0.6212	1.07504	1.78164	0.196864	-1.92676	-0.443075	-1.05073
JRKL	206734_at	-0.261735	0.0901984	-1.72588	-0.689439	-0.389067	0.344576	1.37985	-1.74544	0.845582	1.03295	0.633547	1.78033	1.54126	1.32965	-0.723157	-0.922387	0.924056	0.670716	1.22865	-0.327609	0.39639	-0.720896	-1.15022	-1.62385	0.200932	-0.218045	-0.789532	-1.01882	-0.445774	-0.460134	0.8133
KANSL1L	230561_s_at	-1.7498	1.04495	-0.499664	-0.474268	1.25701	0.528326	0.617164	-0.388922	1.67555	0.549809	0.395212	1.59292	-0.232468	-0.851227	0.46824	-1.47263	1.41093	0.123792	0.77418	-0.696483	-0.35402	0.549809	-1.52624	0.684278	-1.06188	-0.451127	-0.788249	-0.832346	0.34448	-1.85615	1.21883
KCNE5	220010_at	-0.705287	1.43825	-0.438752	-1.78149	1.53863	-0.208726	-1.1827	-1.04768	1.40299	-0.0310224	1.48763	0.7469	0.94162	0.713516	-1.73547	-0.518183	1.04729	-0.175518	-0.697962	-0.448101	-0.340923	1.1404	-0.828083	0.124023	0.234628	-0.669564	-0.333153	-0.591924	-0.0287453	-1.0089	1.95633
KCNQ4	243209_at	-0.594153	1.80933	-0.453225	-1.04304	-0.114475	1.33541	0.699771	-0.262494	1.23589	0.605722	0.292942	1.61357	0.223968	0.506936	-2.48122	-0.80691	1.26226	-0.118793	0.878683	0.699771	-1.03248	-0.0397039	-0.44132	1.44622	-0.733618	-1.33574	-0.77369	-0.876749	-0.80691	-0.680014	-0.0159398
KCTD15	222668_at	0.372583	0.401639	-0.722541	-2.68227	0.983794	1.02671	-0.169431	-0.946269	1.31413	-0.0135281	-0.0727676	0.650036	0.526519	1.01587	-0.514856	-2.33367	0.895034	-0.360428	0.348184	-0.523676	0.716378	0.65968	-1.20461	1.55771	-0.815945	0.851621	-0.04233	-0.0896132	-0.237218	-1.31465	0.723927
KDM1A	212348_s_at	0.278323	0.583977	-0.413141	-1.22198	1.29093	1.39359	0.682969	-0.688027	0.0412415	-0.640767	-0.548027	0.239827	1.74175	1.24056	-1.47686	-1.3992	1.30783	-0.496528	-0.738157	-1.74457	-0.15914	0.894943	-0.362961	0.289824	1.58239	-0.474234	0.152993	-0.969804	-0.65937	-1.11632	1.38793
KDM3A	212689_s_at	-1.28501	1.13521	-1.22607	-0.651536	1.28359	1.62451	0.204403	-1.54054	1.45771	-0.28544	-0.763256	0.825014	0.699559	0.225052	-0.0359716	-0.211976	-0.393516	-0.940323	-0.842094	-2.30265	0.26269	1.27847	-0.0457931	0.908019	0.798586	-0.0093717	0.68573	0.410305	-0.769146	-1.43197	0.93583
KHSRP	204372_s_at	-0.355511	-0.0798483	-1.1912	-1.56373	1.75559	0.694632	0.087745	-2.04585	1.0142	0.526804	1.01969	0.828901	-0.229669	1.89554	-1.62534	-1.51339	0.277359	0.468909	0.932694	-0.27434	0.248041	0.00600619	-1.43312	0.706036	0.644165	0.694136	-0.322716	0.4977	-0.79601	-0.943595	0.0761698
KIAA0226L	44790_s_at	-0.100547	0.467144	1.20586	1.2316	-0.0971768	-0.60538	-0.910021	0.825938	-0.54095	-0.294352	0.637858	-1.7675	-2.33792	-1.37323	0.575259	1.41447	-1.31217	0.0854015	-0.359549	-0.183913	1.27773	0.0686557	0.851484	0.244881	0.0613755	0.618523	-1.04402	1.08323	0.793057	1.08281	-1.59856
KIAA1549	223575_at	0.218783	-0.0661583	-0.00945634	-1.50849	0.468545	0.694832	-0.167454	-1.6227	0.0590231	0.667094	-0.419043	0.832583	0.954836	0.403657	-1.28477	-1.03328	1.26796	0.207459	2.00576	-1.49718	0.511446	0.607372	-0.333477	-0.109504	0.656345	1.21284	0.165932	-0.527089	-0.993163	-2.47123	1.10853
KIF13B	202962_at	-0.482464	0.257277	0.0221928	2.99031	-1.05011	-1.42469	-0.0641396	-0.195936	-1.16617	-0.673401	-0.315722	0.159821	-0.654723	-1.02395	1.48497	0.435627	-0.302639	0.404505	-0.51983	1.12327	-0.66093	0.0421163	1.39839	-0.14702	-1.49829	-0.79252	-0.442974	0.453715	0.515791	2.00338	0.124158
KIF14	236641_at	1.09087	0.515631	-0.813345	-1.81844	0.964605	0.591597	0.657321	-0.658201	-0.647545	-1.06417	-0.891293	0.496894	0.602928	0.862364	-1.53058	-1.11312	0.975693	0.692033	0.0305715	-2.5518	0.508334	0.570156	-0.196206	1.18722	1.30281	1.14434	0.764526	-0.697365	-0.820672	-0.530358	0.375187
KIF15	219306_at	-0.39433	-0.132989	-0.948688	-2.11776	1.17763	0.769169	0.577423	-0.96114	-0.146281	-0.715634	-0.936355	0.987439	1.31171	1.54471	-1.74873	-1.2115	1.73845	0.661859	0.00251775	-1.25783	0.0641773	0.34141	0.175187	0.281302	0.697228	1.0145	0.404117	-0.223344	-0.527033	-1.40061	0.973411
KIF18B	222039_at	0.71352	-0.966922	-1.26444	-1.99121	0.389051	0.347184	1.03994	-0.812281	-0.487916	-0.91041	0.0762112	0.705992	1.2728	1.01691	-2.06467	-1.04286	1.6165	1.11031	-0.108675	-1.36829	0.962943	0.288529	0.253223	0.145161	0.864413	0.710836	1.31612	-0.594413	-0.752634	-0.764087	0.299173
KIF2C	209408_at	-0.225941	0.430916	-1.20685	-1.5586	1.90338	1.1482	1.03968	-0.519111	-0.128197	-0.926189	-1.01097	0.268249	1.02336	0.926625	-1.83719	-1.2278	1.27229	0.437796	-0.83668	-1.48624	0.240872	1.04925	0.398677	0.656261	1.24237	-0.289279	0.0624493	-0.756973	-0.264479	-0.930756	1.10488
KLHL23	241682_at	0.430131	-0.437908	-0.255121	-1.93587	0.607085	0.898263	-0.00916978	-1.71863	0.520894	0.0942255	-0.443213	0.974796	1.78911	0.669703	-0.9475	-1.59335	1.10588	-1.05236	0.681195	-0.503006	0.101313	0.354843	-0.756311	0.298122	0.466912	1.1827	1.1517	-0.0720616	-0.978896	-1.92776	1.30428
KMT2C	222415_at	-0.751341	1.2799	-0.561838	-1.35595	1.34923	0.869879	0.0437669	-1.81793	0.822383	0.80052	0.357931	1.0385	0.725473	-0.421516	-0.616423	-2.18163	1.74385	-0.244424	-0.131188	-0.0766235	-0.851197	1.00131	0.0991134	0.488082	-0.185317	-0.606189	-0.91692	-0.785058	-0.473569	-0.603758	1.96093
LAMB3	209270_at	-2.04833	-0.17946	0.951398	1.56466	0.176442	-0.35555	-0.0796681	1.13526	-0.322332	-0.135019	0.478352	-2.50913	0.436727	0.00221657	-0.099938	0.822305	-0.35555	0.145244	0.347497	0.0731665	-0.120784	0.433425	1.29399	-0.432245	-1.00807	-1.91468	0.571749	0.378463	1.63249	0.762493	-1.64512
LBR	201795_at	0.611807	0.744595	-1.53151	-1.71596	0.909879	0.934887	-0.270858	-1.21778	0.22969	-0.466309	-0.82187	0.189866	1.35314	1.29652	-1.14188	-1.88637	0.147393	0.180372	0.719379	-1.83043	0.816256	0.498872	0.41933	0.695862	1.47731	0.755058	0.306285	-1.52527	-0.46442	0.0593094	0.526839
LIF	205266_at	0.812398	-1.03332	0.0603258	0.289298	-0.0963349	-0.15308	0.668581	0.887146	0.131937	0.750871	-0.395046	-0.479782	0.464273	-0.726474	1.18101	1.49103	-2.10321	0.346335	0.536444	-0.203033	1.05855	-0.0383768	0.292385	-0.77136	0.658052	-0.317096	-0.322875	0.225416	0.432771	0.0986715	-3.74551
LIN9	235039_x_at	0.533619	0.123754	-1.16649	-1.63469	1.04834	1.44202	0.358032	-0.935144	-0.484462	-0.701348	-0.282	0.417479	0.857016	2.26158	-0.201811	-0.851663	0.623566	0.674899	0.28331	-1.12213	0.414399	0.045874	-0.712917	1.37318	0.615323	0.745392	0.322686	-0.902571	-0.318832	-2.67611	-0.150289
LINC00672	238360_s_at	0.045122	-1.08678	1.57041	0.917451	-1.4917	-1.39801	0.671386	0.697615	-0.720895	-0.925018	0.394945	-1.86469	-0.873973	-0.869474	0.478705	1.15288	1.13284	-0.56743	0.568071	1.05425	0.135967	-1.50072	0.960548	-0.439186	1.23916	0.503354	1.15711	0.533008	-0.425396	0.406936	-1.45649
LINC00689	237471_at	-1.42035	0.890643	-0.34816	-0.258036	1.33498	1.40524	-0.0271803	-0.801095	1.71833	-0.534662	-0.650141	2.02375	-0.920305	0.488058	-0.495096	-1.31005	1.22864	-0.307509	0.679736	0.231195	-0.967418	0.59313	-0.34816	0.308018	0.00148356	-0.735089	0.551456	-1.21993	-1.42035	-1.21993	1.52879
LINC00920	229363_at	1.81147	-1.88726	1.74437	-0.104633	-0.749225	-1.3586	-0.238688	1.13686	-0.238688	-0.0879307	0.149734	-0.568562	0.0519926	-1.3586	-0.348516	1.51244	-1.9305	-0.0962505	0.775189	0.553556	0.394382	-0.607703	0.333888	-0.210541	-0.210541	0.910486	0.98184	1.11203	0.486726	-0.229226	-1.72951
LINC01527	1560760_s_at	-0.839127	-0.0198372	-0.51788	0.0636393	0.307257	1.16199	0.352544	0.546752	-0.89026	0.167452	0.465187	0.856433	1.14598	0.776831	-1.76068	0.194775	2.01775	1.01436	0.341462	-0.00242341	-0.174924	0.529339	-0.133215	0.153429	-2.48665	-1.76068	-1.93748	0.0476328	0.0476328	-0.745808	1.07851
LINC01560	239034_at	-0.926561	0.651943	-0.511404	-1.33466	2.16899	0.912653	0.321824	-1.48508	0.493221	0.137839	0.782868	0.460019	0.781173	0.857754	-0.489853	-1.14781	2.05688	0.512515	0.251413	-0.97209	1.35743	0.522097	0.020339	-0.0409136	-0.86732	-0.376493	-0.736277	-0.907872	-1.53932	-1.50957	0.556243
LMBRD1	218191_s_at	-0.748646	-0.612501	1.23751	0.98947	-1.17488	-0.704913	-0.647064	0.725158	-0.527278	1.32877	0.642602	0.810353	-1.7844	-1.64377	1.90844	1.39415	-0.916926	-0.190179	-0.76628	0.503997	-1.297	-1.43327	0.599767	-0.292944	-0.644653	0.431859	-0.223779	0.707447	1.04187	0.943886	0.343193
LMNB1	203276_at	0.878054	0.285761	-0.64872	-1.28911	-0.138232	-0.780152	-0.115914	-1.23932	-1.2126	-0.405202	0.479667	1.69282	-0.578272	1.40061	-2.43252	-0.745074	1.35041	0.894395	0.685235	-0.964688	1.49138	0.395586	0.137485	0.525782	0.895821	0.552303	-0.184619	-0.993872	-1.00839	-0.160335	1.23173
LOC100288570	215247_at	-1.84869	-0.106685	0.664286	1.95413	-1.56504	-0.702751	-1.1588	1.34544	0.152724	-0.817491	-0.0128623	-0.919335	-0.435793	-0.974246	1.13307	0.506421	0.585181	-1.42576	-0.386505	0.754068	0.328446	0.464692	0.513216	-0.747144	-0.793511	0.0310632	0.0936665	0.759431	1.95243	1.44984	-0.793511
LOC100505666	235886_at	0.802386	0.179889	0.0561129	0.82611	-0.952736	1.26751	-0.859554	-1.05338	-0.952736	-1.34712	-1.16279	1.40824	-0.731576	0.292565	1.13687	-1.7311	1.88812	-2.03433	-0.905282	-0.010666	-0.262984	0.0561129	0.959762	0.460463	0.119523	0.460463	1.04157	-0.509108	-0.010666	0.160087	1.40824
LOC100506302	243224_at	-0.0435342	1.51154	-0.88005	-0.573511	1.03329	1.55522	-1.18048	0.809281	1.54873	-0.275418	-1.50502	0.281559	0.894152	0.9125	-1.70344	-0.735133	1.13328	-1.01144	-0.0949536	-1.80463	-0.794789	0.539976	0.189819	0.815702	-1.40792	-0.580255	0.760413	0.0838978	0.00651013	-0.430971	0.945679
LOC100506473	236958_at	-0.0628445	0.583346	-1.19063	-0.686269	1.23124	2.46038	0.528021	-1.85519	0.691012	-1.17741	0.247181	-0.475813	0.771004	0.425776	-1.02955	-1.31223	-0.0133456	-0.403743	0.601562	-0.0856182	1.25468	0.528021	-1.27795	0.490559	0.117624	0.27162	2.00663	0.026552	-0.777093	-1.01079	-0.876721
LOC100507564	1556048_at	-0.506023	1.17508	0.248321	-1.2286	-0.490094	-0.0220293	0.562288	0.0709407	1.10297	-0.174484	0.160998	1.95736	0.875116	0.595148	-1.01113	-0.670364	2.41988	0.606018	0.186219	0.865218	-1.60081	-1.03023	-0.118106	0.00484174	-1.24921	-1.55444	-1.29088	0.39211	-0.954563	-0.35057	1.02901
LOC101929147	1562474_at	0.144148	0.524982	-1.62213	-0.402233	0.213354	1.88432	0.221346	-1.23343	1.06725	-0.0419869	0.545544	0.924635	1.0646	1.50943	-0.231584	-1.9821	0.825773	-0.172859	-0.728509	-1.97056	-1.63187	0.904663	0.0248617	0.980657	-0.53008	-0.359554	-0.0284433	-0.512949	-0.359554	-0.292023	1.26429
LOC102606465	228661_s_at	-0.596048	1.69478	-0.68414	-1.06072	1.24725	1.84249	0.280885	-0.616764	0.946978	-0.496203	0.188703	0.322657	0.404086	0.130149	-0.935905	-1.3619	1.2534	-0.43752	-0.632474	-0.599483	-1.18102	0.836469	-0.434407	1.18212	0.166179	-0.627221	0.148808	-1.38113	-1.08593	-0.796474	2.28237
LOC389906	1556102_x_at	0.377008	-0.842778	-0.910227	-2.01766	1.09217	0.475866	0.935931	-1.44116	-0.0745038	1.43467	0.279413	0.0869307	1.20128	0.807594	-0.0904734	-1.64632	0.931331	0.663567	0.537745	-0.0705487	1.1298	1.0155	-1.1214	-0.690812	0.791939	0.56413	0.454412	-0.209537	-2.23626	-0.551665	-0.875967
LOC400756	1556255_a_at	-1.86587	1.01046	-0.908101	0.32971	1.01046	1.05739	0.634635	-1.62369	0.662827	-1.73032	0.0771967	0.869362	0.228876	0.711271	0.464747	0.449304	1.29832	0.620396	0.817976	0.627528	-1.09354	0.532871	0.472426	0.73846	-1.36939	-1.62369	-1.07745	-1.14258	-0.922944	-0.231201	0.974553
LOC645321	230889_at	0.499606	0.412747	-0.556229	-2.18963	0.669435	0.329642	0.0856551	-1.00867	0.412747	0.0944679	0.305396	0.29288	0.60302	0.994006	-2.31819	-1.28993	0.831976	-0.243077	0.781837	0.173036	0.686377	0.34565	-0.734506	0.795381	0.998955	1.20573	0.766494	-1.16704	-0.98684	-2.02389	1.23298
LRP10	201412_at	-0.868506	-0.323169	0.803471	1.71512	-0.618965	-1.33335	-0.937144	1.00444	0.678321	0.594107	0.224516	-0.108559	-1.25237	-1.20228	0.81298	2.23789	-0.769272	0.453447	0.426925	-0.0688401	-0.796702	-0.294713	0.762112	-0.582002	-0.24071	-2.13285	-0.788282	0.726879	0.162838	1.87441	-0.159732
LRP12	219631_at	0.0355729	-1.73321	0.750186	1.74611	-0.433339	-1.12053	-0.0665035	0.77651	-0.837093	0.1907	-0.384627	-1.27637	0.58265	0.065585	1.16818	1.81335	-2.1573	-0.800493	-1.35528	-0.696335	0.808509	0.0355729	0.20001	-1.02226	0.645959	0.591271	0.554618	0.620686	1.55655	0.394624	-0.653295
LRPAP1	201186_at	-0.0980055	-0.979635	0.532386	1.18075	-1.48953	-1.51032	-0.893319	1.69692	-0.158698	0.353572	1.27418	-1.55859	-1.06458	-0.714509	1.16123	1.85258	-0.910315	0.236196	-0.876452	0.0208406	0.840932	-0.282752	0.162519	-1.1189	-0.513628	1.07024	0.780878	0.613223	0.457077	1.02235	-1.08664
LRRC17	205381_at	-0.436837	0.938603	-0.8719	-0.24129	1.32483	1.07846	-1.44993	0.3365	0.557768	-0.0655509	-0.152867	1.33843	-0.0281863	0.280385	-0.707814	1.05674	1.16826	-0.580553	-0.754583	-0.973074	-0.692179	1.45652	-1.19575	0.88978	0.14119	-1.38642	-1.39112	-1.7805	-0.450932	0.796835	1.79518
LRRC20	218550_s_at	0.964376	-0.200175	0.162712	-0.801693	-0.875219	-0.247417	-0.660727	-1.4512	-0.509484	-0.355652	-0.268699	1.28829	0.468257	-0.284778	-1.82627	-1.29452	1.4154	-0.205381	0.130951	-0.103232	1.17577	-1.33482	0.395243	-0.768962	0.382867	2.10395	1.45911	1.16363	-0.736647	-0.743078	1.5574
LRRC40	218577_at	-1.61496	-0.0233785	-1.42772	-1.56433	1.78759	1.72373	-0.040867	-0.357913	0.970198	0.460678	0.552295	0.696776	1.07027	0.793121	-0.351371	-0.0233785	0.348701	0.646055	-0.990623	0.787995	-0.596033	1.16485	-0.722395	0.589911	0.394158	-0.708226	-1.25762	-1.34465	-0.692795	-1.45421	1.18415
LSM14A	212132_at	-0.527598	0.435105	-0.32635	-0.748497	1.71315	1.57516	-0.484961	-1.4938	0.998067	0.597177	0.201465	1.51681	1.35295	1.19092	-1.15015	-0.574876	0.957032	-4.0091e-05	-0.550893	-1.45424	0.188352	1.64297	-1.06529	-0.156693	-1.46374	-0.640835	-1.42391	-0.1851	-0.319905	-0.360188	0.557918
LTBR	203005_at	0.396032	-0.526505	1.05936	1.6237	-1.55786	-1.29242	0.457249	1.24708	-0.385905	-0.178326	-0.356978	-0.543308	-0.978711	-1.56648	0.853346	1.89517	-1.31969	0.372891	0.128093	0.140826	-0.105678	-0.374242	0.921723	-0.739422	-0.207801	-0.814947	-0.953756	1.07712	0.255721	2.18908	-0.715366
LYPD6	227764_at	-2.05256	0.618753	-0.848016	-1.33746	0.631845	1.45708	-0.402689	-1.16315	0.637	1.44941	-0.798349	1.1116	0.74745	0.221767	-0.738207	-0.262769	1.17796	0.0741257	-0.0190474	0.213746	-0.115879	1.28303	-1.58967	0.536253	0.100993	0.552843	0.34327	-0.610833	-1.92519	-0.782709	1.48939
LZTS1	47550_at	0.331926	-1.27886	0.217786	0.802226	-0.372236	-1.10207	0.420323	1.21549	-1.24725	1.22118	-0.336502	-1.16659	-0.0640673	-0.929428	2.20423	0.910431	-0.623394	0.609656	-0.728869	0.441541	0.570301	0.395177	1.18262	-1.48266	-1.12954	-0.954484	-1.13814	1.12384	1.18871	0.785862	-1.06721
MAN2A1	226538_at	-0.00413007	-0.1789	0.110116	1.58456	-1.51662	-1.17528	0.18777	1.20679	0.164794	-0.0348771	-0.297054	-0.324732	0.11394	-1.14193	1.04661	1.46448	-0.78385	0.160762	-0.706744	0.814449	-1.08511	-0.622585	2.04291	0.430901	-0.147557	-2.44302	-1.21868	0.159752	0.288086	1.3809	0.52425
MAN2B2	214703_s_at	-1.19801	0.366477	0.968908	0.508493	-0.38256	-1.77548	-1.24205	0.993802	0.34853	0.321293	0.494613	0.310597	-1.74856	-0.917918	1.38036	1.64171	-0.17272	1.02368	0.100336	0.885426	-1.20136	-0.495546	1.0056	-0.409079	-1.72201	-0.507217	0.122424	0.134213	1.20061	1.18704	-1.2216
MAT2A	200768_s_at	-0.989956	1.90458	-0.529159	1.08979	0.747546	0.974592	-1.63615	-0.455362	0.427806	-0.949508	-1.05803	0.894979	0.878454	-0.214259	-0.927529	-0.77435	2.3723	-1.61991	-0.992479	-1.33157	-0.174555	0.184263	0.595491	1.35124	0.0495029	-0.218512	-0.296905	-0.210861	0.866309	0.194764	-0.152521
MCTP1	220122_at	-0.0437842	-0.811941	0.650972	2.26866	-2.13094	-0.515325	-1.2245	0.19489	0.300187	-0.518522	-0.126285	-1.16281	-0.61664	-0.430183	1.14638	0.23688	-1.06273	-0.456669	-0.0252222	1.72072	-1.28318	-0.807493	2.05194	0.427998	-0.097924	-0.412954	0.63191	0.496893	0.424686	1.31999	-0.145008
MEA1	218061_at	1.69456	-0.329623	0.202782	0.449693	-1.36906	-1.8424	-0.35722	1.48712	-1.23777	0.295733	-0.00491489	0.62341	-0.666127	-1.86609	-0.577631	0.236678	1.19735	0.121234	0.720884	-0.461538	0.887426	-0.627345	-1.21757	-1.70571	0.887823	0.901708	1.43106	-0.044725	1.19771	-0.0613277	0.0338786
MED17	221517_s_at	0.598672	-0.463292	-0.246138	-0.45191	0.717568	0.950264	0.442459	-1.07206	0.705294	0.72978	-0.072652	1.69162	1.30603	0.448984	-1.7513	-1.77737	0.474907	-0.344569	0.240174	-2.48191	0.63936	0.165134	-0.934172	-0.67375	1.32741	0.388949	0.379579	-0.365476	-0.139061	-1.58384	1.15131
METRNL	225955_at	0.723279	0.198579	0.831016	-0.115299	-0.441065	-0.104003	0.816852	0.66212	-0.519296	0.454902	0.215633	-1.13543	0.163863	-2.1008	-0.449949	1.30892	-3.39915	-0.0100324	-0.241048	-0.164308	0.153285	0.398157	-0.142484	-0.272277	0.261255	0.064536	0.547844	0.758783	1.37737	1.57609	-1.41735
METTL18	213528_at	1.37569	1.13026	-1.35954	-1.08737	0.75341	1.19461	0.341364	-0.477866	-0.0548266	-0.194012	0.383045	-1.59283	0.715238	0.795395	-0.742774	-1.92688	-0.0842302	-0.192386	1.17868	-0.962737	1.07208	1.11777	-2.27857	0.912063	0.642933	-0.802193	0.492978	0.783314	-0.661103	-0.0333795	-0.438108
MEX3A	227512_at	0.31464	0.713952	-1.6579	-1.14279	0.535069	0.398247	0.301347	-0.778683	-0.282584	-0.267004	0.122392	0.00586662	0.764043	1.10447	-0.784582	-2.15908	1.79428	-0.286511	0.820925	-0.838997	1.11824	0.302561	-1.04749	0.715684	0.413859	0.773159	0.948231	0.81216	-1.51005	-2.01323	0.809758
MEX3B	223627_at	0.0309792	-0.461362	-0.299036	-1.01464	0.456537	0.475136	0.668436	-0.918539	0.171007	-0.260463	-0.104389	-0.0139825	1.49771	0.691743	-2.74981	-1.98405	1.48157	-0.257027	0.0387123	-0.361667	1.0533	0.0361411	-0.392524	0.0814612	0.890659	1.16838	1.41029	0.321766	-1.20387	-1.48072	1.02825
MFSD9	213403_at	-0.470164	0.641706	-0.322906	-2.86345	1.08269	1.01592	-0.594081	-0.353071	0.0785114	0.26252	0.00919247	-0.285791	0.31309	0.199033	-0.602605	-1.70897	0.0472826	0.473466	0.684099	-0.0361258	0.437112	0.716497	-2.0344	-0.0624623	1.16981	1.65841	1.03972	0.519311	-0.0165853	-1.78206	0.784302
MIDN	225954_s_at	0.386977	1.43489	-1.77722	-1.44537	-0.416822	-0.254666	-0.671437	-1.25898	-0.010701	0.658539	0.579059	-0.8058	0.675172	0.00556719	-0.455465	-0.464251	0.308618	0.916476	0.453871	-0.646565	1.59062	1.24971	-0.44672	0.580435	-0.253235	2.06031	1.69258	-1.74047	-0.968278	-0.777199	-0.199647
MIF4GD	223411_at	-0.541387	-0.632425	-0.0970105	-0.289003	-2.13689	-0.444809	1.0208	-0.733573	-0.349538	-0.279402	1.12194	1.00948	-1.96859	-0.570926	-0.251808	0.0437937	0.800196	0.282954	0.731191	-0.943997	0.708069	-1.41859	1.24528	-0.761155	0.257204	0.00905813	0.681671	0.0503448	-0.104043	0.673807	2.88735
MIR9-3HG	238603_at	-0.260884	0.954996	-1.3618	-0.59862	0.519023	0.748688	0.824901	-1.89379	0.936139	0.198632	0.707427	0.287923	0.110686	0.216533	-1.74271	-1.8483	0.796772	-0.309163	0.759184	1.00136	-0.510674	0.307051	-0.498705	0.869608	0.860191	-0.0448736	1.02579	-1.40415	-1.26931	-1.18449	1.80256
MIR99AHG	239999_at	-0.672169	1.16751	-1.23235	-0.493173	0.785806	0.770906	0.533772	0.0417459	1.27781	-0.31381	-0.861006	-0.511223	1.92943	2.30919	-0.601838	-0.822686	-0.0617258	-0.575785	0.276613	-0.0697949	-0.355089	0.508631	-0.60845	2.41818	-0.633041	-0.262703	-1.42443	-0.978541	-1.02934	-0.720073	0.207642
MITF	226066_at	0.0553016	-0.771581	1.62405	1.80615	-0.996836	-0.288766	-0.08309	0.998734	0.04672	-0.321403	0.278981	-0.177506	-0.221267	-0.866749	1.18837	0.943588	-2.19323	0.257595	-0.363955	0.763182	-0.722897	-0.934883	0.485441	-0.234244	-0.318565	-0.669745	-1.14574	0.710589	1.92216	1.10897	-1.87937
MMP2	201069_at	1.19756	0.941778	1.15665	1.95857	-0.225904	-1.02121	-0.486987	1.02799	-0.699321	-1.06452	-0.102036	-1.25815	-2.22539	-1.08256	0.724653	0.0782269	-1.97504	0.160288	-0.603096	0.0325098	0.87125	0.646732	0.818721	-0.834198	0.374429	-0.0332079	0.480812	0.525483	0.438075	1.21921	-1.04132
MPLKIP	225419_at	-0.285981	-0.619925	-1.47771	-1.51352	1.21139	2.04761	0.164	-0.291466	0.773631	-0.303085	0.0519533	0.95817	0.661443	-0.032262	-2.09389	-0.300022	1.03769	-0.316609	0.261929	-0.94037	-0.00224096	0.874098	-0.845355	0.330652	0.310188	-0.501513	1.30185	-0.060986	-1.09944	-1.31529	2.01506
MSH2	209421_at	0.552934	0.299673	-0.148958	0.00686945	1.24313	1.79033	-0.306775	-0.258554	0.121847	-0.355938	-2.55179	0.707784	0.938787	1.05387	-0.676166	-0.343286	-0.203385	-2.9523	-0.947104	-1.15677	0.278211	0.939412	-0.402792	0.0916835	1.07669	0.573821	0.171068	0.535493	0.0870731	-0.789748	0.624899
MSH6	202911_at	0.913346	0.0729157	-0.80156	-1.65803	0.895994	1.65656	-0.611411	-0.290063	0.416539	-0.389836	-1.16607	1.11224	1.98938	1.20071	-1.10551	-1.72691	0.649066	-0.169646	0.0378962	-1.33198	1.22235	1.05847	-0.161683	-0.143474	0.420535	0.830607	-0.724283	-0.808959	-0.124628	-1.49522	0.232641
MSTN	207145_at	-0.902541	-1.06905	-1.03059	-0.813814	1.05679	1.50213	-0.189057	-0.455425	1.27502	-0.135725	-0.125242	1.72131	0.906803	0.321606	-0.962137	-1.77291	1.37449	-0.523881	0.388329	-0.780457	-0.326731	1.1337	-0.307101	1.02837	-0.47161	-0.604298	0.292166	-0.780457	-0.995096	-0.888772	2.13419
MUTYH	207727_s_at	-0.2113	2.14338	-0.744491	-0.650603	0.0527719	1.6399	0.856628	-0.524123	0.0849146	-0.683206	-0.660591	1.75522	0.0202275	0.371135	-1.12197	-0.799324	1.16587	-1.4291	-1.08049	-0.0185881	-1.35294	0.362704	0.0867931	1.35374	-0.0461074	-0.783539	-0.645623	-0.110122	-0.4794	-0.683206	2.13142
MXRA7	212509_s_at	-0.203944	-1.55391	1.7226	1.02313	-1.09677	-0.975442	0.405156	0.896649	-0.391903	0.202388	0.515994	-0.950942	-1.5524	-1.20926	1.89412	1.21491	-1.26038	0.634309	-0.447473	0.0463264	-0.409318	-0.883675	0.686845	-1.38332	0.142434	-0.0718066	0.241061	1.67138	1.22875	0.234682	-0.370194
NADK2	228594_at	-1.45338	0.950416	-0.858461	-1.03196	-0.317618	0.843616	0.387767	0.244129	0.146277	0.0381729	0.875157	0.779558	0.215746	1.48256	-0.184864	0.984743	0.76281	0.121523	1.32269	0.812025	-1.89831	-0.59444	-0.545367	1.65365	-0.936524	-1.23873	-1.37287	-1.48143	-0.170248	-0.971106	1.43445
NAGLU	204360_s_at	0.423637	-0.905703	0.946577	1.35866	-1.21649	-1.92047	0.085934	0.978759	-0.286309	-0.437804	0.0451486	-0.0139008	-1.89637	-0.750196	0.705125	1.37984	-0.774575	0.414898	0.162135	-0.14048	0.178371	-1.54844	0.122694	0.446781	-1.4021	0.0279384	0.122694	0.613295	1.34508	2.34364	-0.408365
NARS2	219217_at	1.32862	0.172716	-0.50523	-0.543319	-0.00236014	0.777044	0.290139	-0.359985	1.27606	0.0652317	-0.177651	0.436318	1.97782	1.03547	-1.40352	-1.76542	0.849699	-1.00385	-0.327635	-1.99939	0.247966	-0.336835	-1.59185	0.250395	1.4426	0.390834	0.873454	-1.11466	-0.326105	-0.967983	1.01142
NASP	201970_s_at	-0.282689	1.3114	-0.411456	-1.00681	1.33976	1.29791	0.492185	-0.715251	-0.0214391	0.161195	-0.844474	-0.220796	0.782363	0.948759	-2.02233	-0.993442	0.863298	-0.0851113	-1.84992	-2.00849	-0.309068	0.897376	0.202013	1.54074	1.07625	-0.0173338	0.297377	-0.509094	-1.06904	0.0465385	1.1096
NBL1	201621_at	0.23432	0.765874	0.46058	0.23432	-0.874568	-1.47442	0.46058	0.759883	0.153543	0.534855	0.783673	-1.05052	-0.863312	-1.9788	-0.323122	0.507523	-1.66289	0.503833	0.146155	1.08523	0.529437	0.23891	0.496419	-0.597264	0.241199	0.42957	0.72486	-0.505919	0.881313	1.92452	-2.76579
NCOA4	210774_s_at	-0.39512	-0.716769	0.929875	0.960069	-0.372373	-0.693113	-1.19055	-0.111188	-0.101239	0.211018	0.408067	-0.0256695	-0.618298	-1.47066	1.84298	0.396635	-1.05036	-0.467145	-0.906208	0.226363	1.00157	-1.01271	1.60827	-1.7865	0.577278	0.191802	-0.475443	1.98156	0.755342	1.57149	-1.26898
NDC1	234672_s_at	-0.649956	0.931121	-0.701018	-0.668701	1.29389	2.39018	-0.133741	-0.289435	-0.187553	-0.508119	-1.19061	-0.0050763	2.22669	1.42481	-0.883907	-1.07917	0.109871	-0.905788	-0.72696	-1.40605	-0.609654	1.09438	-0.449793	-0.0767669	-0.134628	-0.143517	0.157507	-0.562586	0.192627	-0.477246	1.9692
NEK2	204641_at	0.266167	0.113846	-1.32542	-2.12191	1.43322	1.10711	0.973909	-0.587032	-0.544249	-1.10149	-0.635631	0.715199	0.885947	1.24579	-2.04012	-0.874356	1.28615	0.620931	0.107433	-0.974517	0.323812	0.835043	0.280052	0.743629	0.937744	0.47903	0.370196	-1.09993	-0.945565	-1.10305	0.628052
NFE2L1	200759_x_at	-0.157966	-1.66451	1.06822	1.41011	-1.71014	-1.59278	-0.666407	0.479086	-0.912729	0.0768346	0.625531	0.361705	-0.670024	-0.871311	0.47638	0.676853	0.0618896	0.346701	-0.719969	0.230656	-0.970364	-0.700363	1.07743	0.411761	-0.882422	-1.28495	0.348327	1.61628	2.2188	1.02825	0.289123
NFIA	226806_s_at	-0.389088	1.23714	-0.347846	-1.32772	0.513103	1.10868	-1.69565	-0.639633	1.21377	1.13106	0.741268	0.933353	0.561187	1.30892	-0.487782	-1.42534	1.45311	-0.201071	-0.0500487	-0.159747	-1.07722	0.230635	-0.139803	1.12752	-0.132461	0.0730374	-1.50187	-1.72747	-0.116695	-1.37219	1.15887
NFIB	209289_at	-0.910987	0.408751	-0.610939	-1.50757	1.15068	1.11522	0.718996	-1.21978	0.552646	-0.605772	0.196144	1.14093	1.64227	1.92974	0.499795	-1.08859	0.716649	-0.792969	0.746888	-0.79151	0.125025	1.12314	-1.08815	0.860665	0.00589976	-0.371077	-0.321127	-1.34652	-1.27502	-1.55157	0.548149
NHSL1	226490_at	-0.842453	1.10348	-1.01943	-0.680434	0.470645	0.537396	-0.520337	0.859006	0.259412	0.219262	0.127381	0.563636	1.07748	1.81039	-0.821948	0.552648	1.207	-0.369391	0.114219	-0.386881	-1.72822	0.736768	0.186915	1.51762	-1.00352	-2.13531	-1.46258	-1.36222	-0.658048	0.501741	1.14577
NOTCH2	202443_x_at	-1.05085	1.81653	-1.16368	0.168945	0.104636	-0.048458	-0.739994	0.282138	0.798847	0.638199	-0.220987	1.22159	0.617647	0.463439	-0.12774	-0.264065	1.28823	0.353763	-0.920205	-1.21471	-2.11928	0.328211	0.308715	1.74303	-1.20065	-1.11486	-1.78263	-0.152673	-0.161696	0.724684	1.42389
NPTN	202228_s_at	0.0595832	-1.37973	1.08504	0.841938	-0.977795	-0.616575	-1.09388	0.608148	0.478952	-0.224214	0.788709	-1.32971	-0.384981	-0.713889	1.28885	1.30951	-0.910507	-0.150955	-2.35722	2.62297	-0.141066	-0.00391329	0.603061	-0.34828	-0.693367	0.0847358	0.119805	0.29524	1.07159	0.764407	-0.696445
NRARP	226499_at	-0.67055	0.610623	-0.961781	-1.80065	0.889094	1.11442	1.07073	-1.63712	-0.00115916	0.0829072	0.735585	1.49936	0.890084	1.30676	-0.271718	-0.921956	1.47503	-1.70152	0.824907	-0.462256	-0.74154	0.875175	0.282441	0.513595	0.269082	-0.705629	0.186354	-1.47061	-0.281339	-1.48955	0.491233
NT5C3A	223298_s_at	0.17825	1.06851	-0.981672	-1.77112	0.912432	1.8524	0.549117	-0.446058	0.804846	-0.188245	-0.603511	0.455426	0.719978	0.597079	-0.905145	-0.79115	0.881105	-1.30512	-1.1006	-0.598592	0.410288	1.31822	-0.809411	0.376251	0.539324	0.0269847	0.490687	-0.0513662	-1.96561	-1.44087	1.77758
NUDCD2	226642_s_at	0.30003	-0.823454	-0.524567	-0.140218	-0.222423	0.144843	1.08087	0.044406	0.044406	-0.212233	0.279137	2.3159	1.24443	0.978798	-1.49897	-0.273046	1.2126	-0.604685	-0.503757	-1.41619	-0.839947	-0.153737	0.771944	-0.568826	-0.844679	-1.75706	-0.0523115	-0.22986	-0.163243	-0.350423	2.76227
NUF2	223381_at	0.269074	0.215077	-1.28897	-1.99147	1.29533	1.15856	0.824598	-0.443288	-0.050593	-0.890391	-0.559258	0.640778	0.926134	1.30108	-1.54163	-0.736671	1.26247	0.547873	0.178954	-2.26771	0.48236	0.622561	0.149276	0.912564	0.831063	0.558149	0.222699	-1.03922	-0.628391	-1.43876	0.477756
NUP133	202184_s_at	-0.757405	1.11998	-0.693204	-0.908807	1.85979	2.26675	0.169864	-0.647551	0.759395	-0.599743	-0.481048	0.352489	0.256961	1.36363	-1.64969	-0.806276	0.549499	-0.970595	0.12006	-1.42576	-0.626051	1.03379	-0.894725	1.75928	0.646205	0.332272	0.23018	-0.183725	-0.398462	-1.22859	-0.548501
NUP205	212247_at	0.705036	0.34843	-0.763481	-0.761561	0.82373	1.45187	0.0590597	-1.24921	0.55252	-0.0854009	-0.740564	0.992001	1.19292	0.977261	-1.52224	-0.862012	0.855928	-0.421141	-0.962654	-3.16998	0.195199	1.04798	0.0932367	-0.168242	0.112236	-0.0955635	0.0584327	0.362943	-0.32314	-0.452765	1.74917
NUP35	225470_at	-0.144725	-0.484503	-1.29885	-1.02516	0.919464	1.87486	1.62807	-0.109429	1.32685	-0.959353	-0.169536	0.894901	1.14473	0.539653	-1.80025	-0.295979	0.628955	0.389413	0.818962	-1.93176	-0.127915	0.615032	-0.639943	-0.170752	-0.0269607	0.49383	-0.123729	-0.542065	-0.728042	-1.83682	1.14105
NUPL2	204003_s_at	0.690595	-0.946858	0.383075	-0.618406	0.932345	0.781828	0.549697	-1.041	-0.523074	0.0545618	0.0962497	-0.504437	-0.583026	-0.351411	-0.526193	-0.720903	-0.115558	-0.857924	0.0209527	-1.49892	1.75372	-0.0957806	-0.742939	1.12711	1.25713	1.72542	2.44598	-0.664173	-1.72821	-1.01998	0.720116
OBFC1	219100_at	0.195063	-1.87879	0.0339572	1.90832	-1.20903	-1.6114	0.166658	1.1444	-0.735546	0.36671	0.000744377	0.0390215	0.118463	-0.291198	1.23891	1.84177	-1.14215	-0.273566	-1.12466	-0.73918	0.204448	-0.514933	1.21567	-1.57886	0.271289	0.0212439	-0.247389	0.606689	0.874469	1.63356	-0.534677
ODC1	200790_at	0.165518	-0.03002	-1.53745	-1.32312	0.762255	1.21429	0.439322	0.214816	0.833628	-0.178725	-0.717669	0.496035	2.4063	0.953476	-1.26131	-1.27844	0.606612	-0.250719	-0.461183	-2.06457	1.06157	0.666561	0.222084	-0.243894	1.1729	-0.387245	-0.0397292	-1.11556	-0.410451	-1.10224	1.18695
ORC6	219105_x_at	0.336224	-0.262576	-0.599482	-1.53697	1.20864	0.853672	0.627592	-0.549174	0.213971	-1.08603	-1.11993	0.708871	1.84677	0.232704	-1.88688	-0.873801	1.33367	0.50869	-0.858093	-1.08495	0.877934	0.760073	0.54641	-0.131158	0.64694	1.19548	0.277245	-1.41987	-0.974915	-1.10233	1.31127
OSBPL10	219073_s_at	0.610966	-1.39082	0.87184	0.313009	-0.595874	-0.329998	0.976611	0.610578	-0.519447	-0.281337	0.260304	-0.817459	-0.249735	-1.30623	0.653638	0.59329	-3.98245	0.837634	0.520402	0.389227	1.07306	0.13255	0.818907	-0.87977	0.262141	0.263973	-0.189081	0.328309	0.617539	0.934466	-0.526245
OSBPL6	223805_at	-0.850911	0.976656	0.135744	2.13616	0.527693	1.11409	-0.128573	-0.516759	1.34904	-0.747186	0.180532	0.553494	-0.710469	0.0874875	-0.839217	-0.308551	0.298226	0.264376	-1.1087	-0.345882	-0.667304	1.42175	0.64482	1.50788	-2.21123	-0.637298	-1.16073	-1.87424	0.206237	-0.280652	0.983516
OSCP1	227359_at	-2.35723	0.96011	-0.479888	0.336663	-0.268592	0.436436	0.532443	0.201594	0.319127	0.546219	0.481554	2.16796	0.871675	0.0503695	-1.15218	-0.156399	0.518555	-0.0929499	-1.1201	0.082152	-0.717396	1.11454	0.00156104	0.547933	-0.140956	-2.25731	-0.511411	-0.489284	-1.06647	-0.492427	2.13371
P2RX4	204088_at	1.19335	-0.522422	1.06337	1.47914	-1.56546	-1.31247	0.133708	0.218538	-0.0947351	0.276484	-0.241202	-0.732954	-1.1183	-1.77361	-0.171037	0.669535	-1.69605	0.236851	-0.516839	0.0364728	0.272917	-0.979124	0.870372	-0.562003	-0.00898131	0.0567546	0.108426	1.27126	1.49981	2.40012	-0.49193
PANX1	227107_at	0.654148	-0.683231	-1.03273	-0.807065	-0.353399	-0.678861	0.0684876	-1.39287	0.571777	0.259429	-0.308038	0.49994	1.7898	0.119225	-0.767794	-1.52922	1.41948	-0.448345	0.978015	-0.634735	2.30567	0.0407696	-0.362574	-1.39052	1.38143	1.26122	0.555066	-0.585512	-0.805224	-1.11289	0.98855
PARGP1	223766_at	1.98608	0.181538	0.987092	0.698747	-0.322019	-0.118522	-0.0886306	-0.179774	-0.490596	-0.315314	-0.275578	-2.22633	-0.0768063	0.960174	-1.26156	-0.236667	-0.124558	0.390262	0.74493	0.431154	0.725825	-1.47262	-0.0302412	-0.349084	0.932863	1.18956	1.95246	-0.211168	-0.836709	-0.142783	-2.42173
PARP1	208644_at	0.590685	1.31808	-0.885455	-1.10906	1.00595	0.827085	-0.420484	-0.739379	0.069696	-0.727675	-0.725451	0.698505	-0.226356	1.51714	-2.58908	-1.71932	0.264993	-0.563391	0.658333	-1.428	0.421128	0.957252	-0.1106	1.86883	1.04186	0.108589	0.619674	-0.694496	-0.131302	-0.436015	0.538255
PARP3	209940_at	-1.85396	0.24207	0.304534	2.28997	-0.459248	-1.00865	0.890001	0.557318	0.969356	-0.186796	0.557318	-0.27986	-1.05506	0.036509	0.328045	1.00621	0.428299	0.858063	0.502438	0.00374979	-2.10859	-1.73133	0.840094	-0.679685	-1.73133	-1.00865	0.489554	0.755275	0.182609	0.766547	0.0951963
PAXIP1	212825_at	0.644988	0.313722	-1.07734	-0.683422	0.554566	2.14399	-0.464419	-1.15597	1.03218	0.034318	-0.822036	0.858226	1.53485	1.3087	-1.0114	-0.853934	1.25231	0.408515	-0.567899	-1.75366	-0.764097	0.632773	-0.0301863	-0.394235	0.189038	-1.41432	-0.311814	0.477509	-0.807816	-0.968971	1.69584
PCDH19	227282_at	-1.14373	0.679176	-0.327324	-0.150548	1.73073	0.940311	0.235697	-0.806924	1.01552	-0.00846718	0.783456	0.468844	0.796608	0.567323	-2.11018	-1.93602	1.04374	0.913199	0.252562	0.666311	-1.54942	0.758045	-0.28624	0.630345	-0.171446	-0.635477	-0.0678138	-2.1234	-0.24482	-0.853512	0.933453
PDCD6IPP2	217520_x_at	1.92084	-1.30151	0.0659943	-1.26732	-2.12178	-1.06146	1.39088	0.117598	0.32021	-0.347503	0.682532	0.27886	-0.921817	0.0210081	-0.0840845	-1.22321	0.353447	0.340848	0.216726	0.736202	1.74559	-0.142503	-0.757069	-0.725728	1.48684	1.09806	1.2434	0.20259	-0.571891	-0.326878	-1.36888
PDIK1L	227255_at	-0.655638	0.359118	-0.851858	-0.868852	1.22971	1.71993	-0.459028	-1.23047	0.768315	0.172518	-0.016338	0.505378	1.31073	1.5304	-0.771672	-2.10898	1.92291	0.391822	-1.50302	-0.425464	-0.0608369	0.460268	-0.489127	0.385499	0.294179	-0.258574	0.0836125	-0.996327	-0.422903	-1.34177	1.32648
PHF14	228095_at	0.895532	-0.609299	-0.713678	-0.774421	0.817934	1.44354	0.330762	-0.498403	-0.524786	-0.280536	-1.07576	0.365334	0.699504	1.03551	-1.51425	-1.18448	1.2116	-0.146634	0.574852	-2.03144	1.23437	-0.671481	-0.585312	0.889901	0.619832	1.10314	1.1057	-0.0528327	-1.95718	-0.840678	1.13368
PHF21B	1562309_s_at	-0.703489	1.0095	-1.40942	-1.11903	0.902018	0.853712	-0.451712	-1.1064	0.170064	0.776114	0.55934	-0.332997	0.863694	0.861206	-1.52794	-2.07216	1.08706	0.137377	-0.610851	-0.580571	0.902018	0.867003	-0.287296	1.86902	-0.00972223	1.02628	0.048357	-0.326362	-0.567052	-1.86772	1.03997
PKN2	212629_s_at	-1.18739	1.63578	-0.656845	-0.68792	1.43453	1.31703	0.219407	0.553736	0.846092	0.945318	-0.548552	0.397789	0.158191	1.12886	-0.285967	-0.114836	1.30962	0.768945	-0.535099	-0.810277	-1.64693	0.635122	0.161146	1.06747	-0.779356	-1.19213	-2.14408	-0.872121	0.0781496	-1.53641	0.340733
PLAU	205479_s_at	0.568337	-1.09236	0.965769	0.0396437	-0.2327	-0.362244	1.24783	0.861985	-0.937348	1.43811	-0.430423	-0.0360602	-0.377889	-1.404	1.32112	0.877874	-2.61661	0.576587	-0.330613	0.490383	0.17653	0.405348	0.497149	-1.12013	-0.313519	-1.02908	-0.562264	0.146931	1.76048	1.02791	-1.55675
PLEKHA8	227247_at	-1.32911	-0.00182773	-1.24481	-0.618575	1.38067	0.953726	-0.0608603	-1.08262	0.11247	0.530488	0.0990735	0.806009	0.431354	0.454334	-1.30542	-1.3097	1.49829	-0.423631	-0.00438086	-0.141102	0.701315	1.15554	-1.67963	1.60114	0.877688	-0.174325	0.561096	-0.725008	-1.95172	-0.565682	1.45521
PMP22	210139_s_at	-1.16204	0.206957	0.546062	1.22918	-0.180216	0.452206	0.0550397	0.987768	0.630353	-0.238058	0.384815	0.694152	-1.30466	-0.382994	2.06772	1.4546	-1.59528	0.270839	-1.03607	1.2277	-0.764394	0.0661307	0.0881694	-0.412722	-0.987258	-2.50551	-1.08243	0.113424	0.777291	0.964997	-0.565779
PMS1	213677_s_at	0.696654	0.718126	-0.636733	-0.665203	0.509927	2.21175	0.446553	-1.21773	1.49682	-0.317226	-0.778735	0.843604	0.983568	0.648269	-0.652955	-2.15285	0.170449	-1.22216	-0.625986	-1.43755	-0.1135	0.626076	-0.796082	1.28598	-0.256678	0.576039	0.453419	0.00327231	-0.866921	-1.22571	1.2955
PNRC2	217779_s_at	-0.168002	1.34883	-1.22769	-1.20624	1.70329	1.1999	-0.633456	-0.0171116	0.491752	0.374471	0.124817	0.140729	1.28347	1.51133	-1.39327	-1.35564	0.720906	-0.344599	-1.73038	-0.889885	-0.913951	0.698878	-0.350331	0.045876	0.495014	-0.962221	0.730729	-1.23104	0.291085	-0.451313	1.71406
POLD3	212836_at	0.449568	0.202618	-1.20892	-0.914769	0.274857	1.05088	0.621679	-0.211596	0.558649	-1.08114	-0.488665	2.28277	1.53359	1.08673	-1.71963	-1.20406	1.29972	0.657388	-0.535281	-2.02197	0.491521	0.181551	-1.01536	-0.0464125	0.41759	0.0184406	0.524763	-0.942751	-0.327662	-0.895596	0.961506
POLQ	219510_at	0.958752	-0.0175972	-1.21774	-2.22002	1.34088	0.752532	-0.34094	-0.347676	-0.0202789	-1.52865	-1.13923	0.0168139	1.34707	0.769615	-2.12317	-1.18097	0.87235	0.544334	0.144331	-1.25549	0.949255	0.862258	0.289753	0.878084	0.683719	1.24457	0.515116	-0.589916	0.212065	-0.527309	0.127488
POMZP3	210910_s_at	-0.0360758	-0.489338	0.187778	0.307411	0.847451	-0.227705	-0.932952	-0.620327	0.163712	-1.41369	-1.40388	1.69665	-1.2954	0.31213	-0.259469	0.537855	2.51917	0.761279	-0.393656	0.256131	-1.65319	-0.779851	0.54595	-1.03669	-0.376216	-0.825842	-0.313148	1.21019	0.156765	0.548639	2.00631
POT1	204354_at	-0.818513	0.991618	-0.860436	-0.346777	0.943596	2.5335	-0.106985	-0.446605	0.79336	-0.432618	-0.320853	1.20432	0.321094	0.610038	0.0202521	0.200061	1.10015	-0.68513	-1.85635	-0.832399	-1.78654	1.02786	-0.448165	0.00569597	-1.58424	-0.09366	-0.0949889	0.502209	0.206447	-1.27976	1.53382
PPARGC1B	232181_at	0.570619	-0.613231	1.15574	1.15892	-0.74219	-1.9491	-0.401968	0.986661	-0.674079	-0.0524929	0.369006	-0.909176	-0.892792	0.104139	1.23957	-0.536867	-2.01167	-0.350135	0.401846	1.02153	0.740294	0.194349	1.11383	-0.438819	-0.737231	0.202825	-0.802868	0.27993	1.6413	1.65197	-1.71992
PPIG	208993_s_at	-0.48708	1.41127	-1.21394	-1.57033	0.781847	2.35579	0.335023	-0.433075	1.09065	-0.393342	-0.479012	0.348514	0.828983	1.64541	-0.994075	-0.962226	0.860872	0.303594	0.15211	0.275062	0.243847	1.02555	-0.468033	-0.474617	-0.0237367	0.249482	-0.404865	-1.81735	-0.34611	-2.04634	0.206108
PPP1R15B	224692_at	0.793778	0.288497	-1.41744	-2.87021	-0.0776178	1.21795	0.4607	-0.881088	0.374228	0.208084	-0.223929	-0.0252598	0.849079	2.07049	-0.956658	-0.154214	0.327356	-0.5928	0.513817	-1.45541	-0.656073	0.593312	-0.764059	1.46992	1.08327	0.222681	0.779405	0.0127871	-0.1749	-1.4122	0.396513
PRDM2	203057_s_at	0.0990249	1.16076	-1.08586	-0.964927	1.32113	1.10541	0.059178	-0.64482	0.5953	0.199487	-0.128174	0.322681	1.20209	-0.229258	-0.955439	-0.891304	1.98378	-0.122291	-1.71817	-0.886031	-0.556406	1.63413	-1.32894	0.769407	0.306979	-1.69644	-0.00644837	-1.32269	0.84182	-0.0479732	0.984003
PRICKLE2	225968_at	0.091687	-0.539028	1.18326	1.84599	-0.156807	-1.28669	0.779402	0.0491089	-0.458456	-0.254061	0.915879	-2.28432	-2.27445	-1.55449	1.76914	-0.0120171	0.181498	0.761358	-0.177235	1.07611	0.109416	-0.325716	0.720587	-0.89996	-0.115796	-0.63961	0.0249809	0.24922	0.991563	0.750306	-0.520868
PROM1	204304_s_at	0.696293	-0.334292	-0.983532	-1.44541	-0.169397	0.943115	0.710429	-0.503989	-0.452071	0.73224	0.240548	-0.0948261	0.82186	-0.950704	-1.61675	-1.52439	-0.0867163	0.123958	1.56959	-0.460483	0.442307	0.453469	-0.778784	1.02158	1.37444	1.15984	1.69528	-1.51687	-0.651695	-1.56319	1.14814
PROSER1	225887_at	-0.456999	0.189551	-0.559414	-1.9131	1.06021	2.88745	-0.25833	-1.05535	-0.0776166	0.100873	0.291191	0.0133281	1.56425	1.25984	-1.15338	-1.42639	0.0473004	-0.835169	0.46483	-1.15051	0.699345	0.323902	-1.0135	0.474028	0.768197	0.994785	-0.24401	-0.992255	-0.262828	-0.513671	0.773432
PRPF38A	235612_at	-1.68717	1.6473	-0.724893	-1.14106	0.881856	1.60012	0.12033	-0.534991	0.0810114	1.15586	0.337831	0.399909	0.488411	0.0340741	-0.533869	-2.22958	1.23406	0.215214	0.143419	-0.967068	-1.44852	0.578808	-0.185478	1.34511	-0.117797	-0.333669	0.161389	-0.47304	0.0254296	-1.56636	1.49336
PRPF38B	230270_at	0.24436	1.64803	-0.621764	-0.536154	1.00804	1.83426	0.693436	0.735624	1.12702	0.487781	-0.589161	-0.756722	1.14224	1.75386	-0.193214	-0.821174	0.676269	-0.176176	-0.973388	-0.471264	-0.786635	0.0300086	0.276187	1.14224	-0.998218	-0.464574	-1.93867	-1.75662	-0.905273	-1.02341	0.213065
PSAP	200871_s_at	0.355511	-0.242948	0.863943	0.407302	-1.30241	-1.32229	-0.904835	0.38348	-0.195667	-0.0336907	0.322399	-0.440567	-2.42251	-1.50498	2.48118	0.416367	-1.22606	0.535224	-0.200744	1.02002	-0.190947	-0.290778	1.42583	-0.470825	0.151952	-0.381118	0.388445	1.2199	0.686875	1.24952	-0.77759
PSEN2	204262_s_at	-1.59324	0.533063	0.084306	-0.143535	-0.00242108	0.812954	0.0221446	1.67955	1.42595	-0.462531	0.158388	-1.47513	0.426918	1.59698	1.02589	-0.0236567	-1.5996	0.950165	1.40509	0.797268	-1.03291	-0.245737	-1.32145	0.0430245	-0.530257	-1.8392	-0.0307725	-0.564768	0.447886	0.765622	-1.30999
PTPMT1	225901_at	-1.42396	-0.845563	0.933605	1.12465	-1.11831	-0.384488	0.148881	1.34869	-0.797252	-0.0967617	0.375234	0.434651	-2.07367	-1.57387	0.335912	1.54774	0.288112	-0.20335	-0.534697	-0.447095	0.540522	-1.34491	0.419252	-1.46418	0.828171	-0.815751	1.57524	0.944629	0.922544	0.460162	0.895848
PTPRF	200636_s_at	-1.56174	1.39656	-1.83954	-1.59919	0.136196	0.286467	-0.177275	-0.870306	0.457937	1.0404	0.388865	1.48502	1.31057	0.372644	-0.791683	-1.54583	0.699384	0.0466079	-0.591781	0.755525	-1.05228	0.860533	-0.32139	1.6201	-0.222292	-0.987119	-0.00113853	-0.0445029	-0.0534001	-0.806843	1.60952
PTPRH	208300_at	0.0622303	-1.40263	1.06309	1.77815	-0.795306	-1.84857	-0.672469	0.712446	-0.606937	0.36081	0.654315	-1.46168	-0.356994	-1.52547	1.10332	1.23209	-0.283836	0.781448	-1.11841	1.0501	-0.269977	-0.179179	1.19363	-0.29794	-0.508433	0.123222	-0.0545927	1.66056	0.348261	0.720414	-1.46168
PUM1	201166_s_at	-0.810835	1.36635	-0.15331	-1.09483	1.02234	1.68514	0.0844941	-0.551448	-0.0106119	0.254611	0.60032	0.478177	0.967492	1.31794	0.0296685	-2.01093	1.60816	-0.124937	-0.91985	0.509566	-1.72571	0.354194	-0.684211	1.58367	0.0397445	-1.1368	-0.654764	-0.878351	-0.938077	-0.97045	0.763247
QSOX1	201482_at	1.96264	0.704448	1.07507	1.13261	-1.54825	-1.38202	-0.143917	0.532504	-0.508514	-0.813731	-0.480514	-1.89141	-0.671556	-0.55323	1.15482	-0.217815	-1.81998	0.174933	0.0699015	-0.456395	1.27797	-0.340787	0.214241	0.0561364	-0.439379	1.3389	0.216525	0.519242	0.759673	1.36141	-1.28352
RAB38	219412_at	-0.127306	0.305581	0.985054	1.15369	-0.165219	-0.501451	1.0532	0.465321	0.535658	0.967388	0.090277	-2.64816	0.505397	-0.0619726	0.305581	0.931245	-2.58729	0.749861	0.0330046	-1.22581	0.96144	-0.0203339	0.191451	1.11765	0.279386	-0.54309	0.168409	-0.269867	-0.532543	0.0714917	-2.18804
RAD54L	204558_at	0.298791	-0.180747	-0.786093	-1.81362	0.828219	1.11569	1.00772	-1.53276	0.414864	-0.812913	0.394401	1.03737	0.94585	1.18445	-2.45139	-1.66406	1.33747	-0.0527512	0.108823	0.15771	0.0289929	0.333697	0.269366	0.11649	1.00437	0.417756	-0.15096	-0.607499	-0.355223	-1.6443	1.05029
RASSF5	223322_at	1.33984	0.801727	0.725759	1.3638	-1.0965	-0.701196	-1.23762	0.635974	0.243044	-0.739632	-0.178535	-1.05912	0.708375	-1.54939	0.201594	0.523283	-2.13628	0.588647	0.170093	0.571603	0.460245	-0.606974	0.71361	0.089799	0.535014	-0.435494	0.161504	-0.00426345	0.7421	1.68298	-2.51399
RBBP4	210371_s_at	-1.08722	0.960627	0.0576657	-0.329498	0.695308	0.620343	-0.521787	-1.0586	-0.419768	-0.661478	0.00450348	1.59121	0.829942	1.23131	-1.72453	-0.859127	1.05636	-0.0223961	-1.83182	-1.32542	-0.546816	-0.0481237	-0.651495	1.3025	1.29934	0.452785	1.28965	-0.449049	-0.154768	-1.26069	1.56106
RBBP6	205178_s_at	0.202695	1.24896	-1.35447	-1.52963	1.53126	1.26323	0.630025	-1.0804	0.172689	0.533931	-1.24564	-0.202525	1.43295	1.67873	-0.553428	-0.954853	0.628978	0.141045	-0.138318	-0.150456	-0.0604856	0.846612	0.0223537	1.47998	-1.05663	0.440782	-0.368697	-1.87849	-1.39182	-0.591558	0.303176
RBM15	219286_s_at	-0.457433	-0.16863	-1.35911	-1.37914	1.43452	1.44521	0.685411	-1.36536	0.619152	-0.519828	-0.43934	0.564626	1.81677	1.33792	-1.33551	-0.487542	1.43732	-0.855283	-0.77396	-1.90344	0.18607	1.61576	-0.127134	0.813455	0.188961	-0.0814639	-0.18507	-0.482959	-0.00849418	-0.645986	0.430515
RCAN2	203498_at	-0.530571	-0.942773	0.806832	0.370334	-0.977463	-1.81652	-0.660934	1.67548	-0.22886	-0.199757	1.25554	-0.693686	-1.24836	-1.15639	0.637879	2.34762	-0.759754	0.668015	0.585055	1.7772	0.236082	-1.1243	0.352192	-0.589048	0.28879	0.0941871	0.948408	-0.419727	0.163096	0.492813	-1.35137
REV1	218428_s_at	-0.686394	0.271731	-0.182741	0.527391	0.807081	2.09093	0.236026	-1.17338	0.452864	-0.540771	-0.823615	0.330716	0.105954	0.773583	-0.250144	-0.677722	2.05532	-0.618678	-1.81444	-2.49963	0.217617	0.93455	0.0728871	0.505044	0.138712	0.762106	0.603378	-1.08596	-0.540771	-1.11527	1.12364
RFTN1	212646_at	0.00157221	0.282216	0.114231	0.924306	-1.13788	0.443715	0.657157	1.71432	0.272514	-0.919703	0.711531	-1.02676	-0.904686	-1.10072	0.294151	1.32985	-1.82479	0.815264	0.66561	0.446223	-0.0896174	-0.655091	1.04638	-1.22153	0.884884	-1.0582	-0.933905	-0.0645095	1.19209	1.24327	-2.10191
RFX2	226872_at	-1.16899	1.3259	-0.769092	0.0898941	-0.157544	1.26069	0.699828	-0.119461	0.233847	0.60248	-0.232373	1.54104	0.142987	0.610015	-0.42048	0.901355	0.0158861	0.511491	-0.736561	-0.857312	-2.19408	0.666506	0.136021	1.61728	-0.692229	-2.86527	-1.044	0.337578	-0.282969	0.136021	0.711543
RFX3	230403_at	-0.568152	-0.0757137	-0.210904	-1.59774	0.907048	0.732307	1.07769	-1.4509	-0.329979	1.7281	-0.0537941	0.960937	0.30245	0.874347	-0.730437	-1.7932	1.26303	-0.372543	-0.226544	-0.131977	0.0825269	0.139067	-0.793157	1.62946	1.19046	-0.0126529	-0.464858	-0.57724	-1.04662	-1.89061	1.43961
RFX4	223673_at	-1.20409	0.90067	-0.747833	-1.78242	0.568684	0.927744	0.0244538	-0.41105	0.83093	0.358671	0.588265	0.994734	0.722726	1.22688	-2.1965	-0.415992	1.0193	0.546633	0.782383	-0.223374	-1.89518	0.37857	0.053277	1.12088	0.545725	-0.973975	-0.503816	-0.59008	-0.203079	-1.71943	1.27629
RGL3	228877_at	-0.0885771	0.426563	0.737112	1.69497	-0.572295	-0.585696	0.532913	0.896406	0.0586337	-0.409651	-0.0346863	0.050423	-0.821473	-0.00856025	1.0723	0.62591	0.839505	0.0338433	0.830524	0.702756	-1.30602	-1.40367	-0.061351	0.761105	-1.96662	-2.98625	-0.975811	1.11277	0.604622	0.7225	-0.482185
RLF	204243_at	-1.92278	1.24507	-1.19731	-1.35215	1.68864	1.44373	1.2408	-0.567707	0.632936	0.565312	0.00581501	0.795787	0.655791	0.760752	-1.8645	-0.469724	1.28058	-0.284786	-0.55702	-0.294347	-0.782119	0.998905	-0.558798	0.10546	1.30729	-1.02356	-0.839288	-0.44413	-0.398726	-0.697852	0.527936
RNF128	219263_at	0.0113259	-0.336782	1.47082	1.05006	-0.214488	-1.07677	0.84926	1.04752	-0.764254	0.759831	1.02591	-1.03349	-0.121848	-0.772151	1.62632	0.0553009	-2.17362	0.734338	0.858949	0.599753	-0.134917	-0.748747	-0.03089	-1.89101	0.379206	-0.0896138	-0.756453	-0.15731	1.20211	0.621251	-1.98961
RNF144A	204040_at	0.581522	-0.707582	-0.652561	-1.15138	0.469549	-0.496993	0.813782	-0.61062	0.406342	0.893517	0.676987	-0.631432	-0.193056	-0.988309	-0.238594	-1.66886	1.13745	-0.247037	0.0013246	0.00309258	1.52317	0.651246	-0.00221818	-0.66683	1.27469	2.65635	1.09559	-0.665396	-1.05504	-2.05579	-0.152921
RP9	227852_at	0.474618	-0.691303	-1.52923	-1.96656	1.21405	1.50902	-0.247834	-0.0843242	0.223494	0.0697288	-0.274176	0.100145	1.18354	0.737747	-0.752456	-0.802798	1.47939	0.16537	0.0944715	-1.13553	0.748591	1.01914	-1.03957	0.411557	1.49478	0.14135	0.442885	-0.708428	-1.40068	-1.90707	1.03007
RPGRIP1L	213959_s_at	-0.562761	-0.862197	-1.19853	-0.413298	1.12303	1.40094	1.10335	0.125077	-0.00666867	0.199064	0.0554564	1.88325	1.73899	0.285524	-0.315819	-0.569533	0.833785	0.425489	0.769273	-1.7463	0.0603402	0.928966	-0.559385	-0.280511	-0.34575	0.407274	-0.750855	-1.07971	-1.70898	-1.98698	1.04746
RPH3AL	221614_s_at	-1.00829	-0.0373555	-0.133496	0.383101	-2.82481	-0.857158	0.25802	0.418011	-0.764159	0.280855	0.706328	-0.392592	-0.662402	-1.11811	0.816413	2.23308	0.00852434	0.13839	1.29902	0.318167	-0.48981	-0.464916	1.17844	-0.662402	-0.825521	0.00852434	-0.0561028	1.38539	0.972683	1.27958	-1.3874
RPS6KA2	212912_at	0.681961	-0.557251	1.95888	3.04471	-0.695967	-1.29419	-0.515722	1.06961	-0.0339353	0.407959	0.116318	-0.595681	-1.56426	-1.1414	0.780501	-0.63983	-0.735739	0.406293	-0.243553	0.721009	-0.764607	-0.524932	0.941427	-0.077009	-0.806522	-0.573709	-1.34773	0.849739	0.574787	0.596274	-0.0374234
RTKN2	230469_at	0.0713289	-0.374023	-1.04979	-2.28013	1.02178	0.413419	1.43218	-1.39985	-0.902181	-0.426673	0.330527	1.22695	1.33432	1.1455	-0.58072	-0.988362	1.21073	1.21887	0.558924	-0.759765	0.694027	-0.29149	-0.735733	0.270005	0.303005	1.1455	-0.252425	-1.37838	-0.472548	-1.37838	0.893394
RUNX1	209360_s_at	0.292868	-0.148153	0.877482	0.440938	-0.888395	0.42309	0.651938	0.759829	0.203181	0.383303	-0.486191	-1.24354	-0.15953	-0.885264	0.68424	0.50064	-2.82554	0.397473	0.322658	-0.560493	1.6007	-0.254628	0.637822	-0.468438	-0.135413	0.895109	-1.30318	1.38095	-0.0267713	1.2902	-2.35687
S1PR2	227684_at	1.22568	-0.512992	0.612146	0.356146	0.274324	-2.00583	1.42395	0.145438	-0.216813	0.101572	-0.294429	-1.43345	-0.698761	-1.55251	0.775525	-0.691487	-0.827706	-0.698761	0.721867	-0.55247	1.88417	0.333187	-0.305827	-1.59001	0.76965	1.29522	1.07453	0.947814	0.494443	0.473377	-1.52799
SALL3	230785_at	0.470105	0.367467	-0.662571	-2.16412	0.828871	0.347015	0.221654	-0.859687	0.481095	0.335832	0.382371	0.366539	1.0023	1.45651	-1.67966	-1.7838	1.18037	-0.0027183	0.78923	-0.293301	0.541016	0.422256	-0.655554	0.646857	0.909399	0.956025	0.232626	-1.29308	-1.21213	-2.06695	0.736049
SAP130	220367_s_at	-1.11488	0.384893	-0.849009	-1.43381	0.567163	0.875554	0.54155	-0.606163	0.693615	-0.0258588	0.15046	1.06161	0.815152	0.238361	-0.692509	-2.45427	0.667568	-0.511527	-0.161154	-0.971749	0.743649	1.74578	-0.505178	0.199786	-0.235908	0.550614	0.883701	-0.608348	-0.816142	-1.45093	2.31797
SCG2	204035_at	-1.14299	-0.691865	0.536705	1.36591	-0.15968	-0.190727	-0.214043	1.834	0.884179	-0.3534	0.564725	-0.612633	-0.629116	-1.75907	1.3783	1.71945	-1.14962	0.158807	-0.976797	0.120378	-0.21703	0.331984	1.84864	-1.62392	-0.0023572	-1.37484	-0.334746	0.42346	0.537356	0.761194	-1.03224
SCLT1	236487_at	0.700438	0.994965	-1.58566	-1.81445	0.224463	0.923176	0.132317	-1.02478	0.788599	-1.32206	-1.01271	-0.0224219	1.0709	1.39298	-0.444683	-1.71353	1.36807	-0.0510237	0.00582055	-1.1923	1.05815	1.34006	1.06453	0.852522	0.34831	-0.501513	0.203531	-1.49432	-0.444683	-0.236403	0.391705
SCN7A	228504_at	-1.18718	-0.618958	0.609232	2.00216	-1.05264	-1.00148	0.556272	1.33081	-0.612601	-0.932225	0.997059	-0.376316	-1.7695	-0.347428	2.22305	1.00154	-0.686614	-0.162391	-0.0359149	0.0779617	0.754969	-1.46018	-0.672445	-1.00148	-0.251069	-0.147873	-0.133705	0.893045	0.852619	1.31957	-0.168301
SDC2	212158_at	0.659761	-0.0519859	0.697545	0.568505	-1.14245	0.00358398	0.0429268	1.39711	-0.633473	-1.59506	0.196317	-0.44738	0.339937	0.00974623	1.63444	2.08696	-1.91051	-0.236837	-0.143241	0.485499	-0.497177	0.228824	0.573165	0.120598	0.345574	-1.59753	-0.543986	0.704816	0.0871014	1.05987	-2.44265
SEC14L1	202084_s_at	0.189353	-0.786454	0.607536	2.56361	-0.81624	-1.39332	-0.324914	0.842623	-0.923959	0.479343	0.76818	-0.731114	-1.68503	-0.179595	1.52145	1.25561	-0.905668	-0.663957	-0.688262	-0.307705	-0.484389	-1.21505	0.945356	0.486763	-0.611519	-0.478884	-0.505078	1.19092	0.109722	1.74653	-0.00585124
SEC23B	210293_s_at	-0.183755	-0.206833	-0.650672	-1.35976	0.725396	1.20361	0.603243	0.274251	1.06391	1.99566	1.08787	0.475369	0.640401	-0.166279	0.620886	-0.067261	0.669403	0.367803	0.783362	-0.692532	-0.12575	0.715753	-2.241	0.0509317	-0.47977	-0.00495705	-2.41603	-1.77716	-0.634473	-0.839669	0.568052
SEC24C	202361_at	1.29087	-1.44164	0.434828	0.389271	-1.39039	-1.26164	0.26824	-1.08072	-0.961762	-0.53315	0.25719	-0.479186	-0.711907	-2.01835	-0.243491	0.196644	1.18051	-0.128217	1.41223	-0.424082	0.360137	-1.49608	0.421217	-0.970449	0.569809	0.598852	1.38402	1.014	0.736685	1.68466	0.941893
SERINC1	208671_at	-0.465096	-0.256361	1.05173	0.627456	-1.06522	-0.828679	-1.20217	1.2847	-0.0396764	0.676322	1.47595	-0.702078	-0.269404	-0.954542	2.52516	1.36819	-0.168743	0.672626	-0.0539209	1.33155	-1.13267	-1.16385	-0.362214	0.211527	-0.624707	-0.513901	-1.03002	0.23926	0.765191	0.427719	-1.82412
SERPINB6	211474_s_at	0.220791	-0.76581	1.08323	0.800595	-1.25696	-1.13273	0.757141	0.677835	-0.154239	1.0849	0.244712	0.688961	-2.43363	-1.7501	0.358582	0.986135	-0.302318	-0.272744	-0.032454	-0.337111	1.86406	-0.79707	0.319674	-1.51175	-0.426785	0.130079	-0.121666	0.282447	1.22553	1.52962	-0.958919
SF3A3	203818_s_at	-0.707675	2.12507	-0.588534	-0.29145	0.587408	1.96813	1.10543	0.341936	0.171762	-0.776016	-0.561417	0.581319	0.931393	0.458625	-1.50362	-1.29503	0.312501	-0.734821	-1.2835	-1.19604	-1.28186	1.56619	-0.162997	1.19791	0.466786	-0.854497	-0.626398	-0.903191	0.307726	-0.371069	1.01595
SIKE1	228026_at	-1.22276	0.878387	-0.748313	-1.63003	0.895005	1.79186	0.755902	-0.47638	0.710047	-0.164222	0.850248	0.850248	0.587026	1.09392	1.27622	-0.396206	0.45152	0.717839	-0.057404	-0.344384	-1.25685	1.21896	-1.18565	-0.252018	-0.879904	-0.539428	-1.25194	-1.19994	-0.438423	-1.55958	1.52625
SIPA1L3	213600_at	0.127619	1.05796	-0.185704	-0.730289	0.980097	0.287753	0.0835207	0.0212702	1.83444	0.66398	0.530673	0.825274	0.859008	0.556705	-0.675666	-2.17172	-0.0317041	0.0766732	0.465981	0.439071	-1.4877	0.853845	-0.309115	2.44937	-1.35183	-0.72111	-1.28915	-0.734891	-0.505283	-0.680177	-1.23891
SKIDA1	1559266_s_at	-0.417119	0.583556	-0.621585	-0.874139	0.528491	0.727271	-1.78734	-1.11775	0.909471	-0.508224	-0.942674	1.06445	2.27708	1.56578	-1.09663	-0.055872	1.92849	-0.44302	-0.266227	0.588891	-0.647276	0.927027	-0.422243	0.405609	-0.270597	-0.163033	0.315445	-1.01654	-1.04579	-1.25541	1.12989
SKP2	203625_x_at	0.646655	0.476546	-1.54862	-1.70655	-0.567288	1.23433	0.0729576	-0.818377	0.501023	-1.45798	-0.259562	1.69037	1.93672	1.37727	-1.32834	-0.279882	1.04787	-0.0397664	0.391398	-0.97979	-0.50805	0.00479528	-0.584506	0.305262	1.31774	0.480369	-0.400164	-0.54703	-0.669999	-1.10364	1.31623
SLC16A1	202236_s_at	-1.03707	-0.0782182	-0.359715	-0.794914	1.24521	1.7805	0.803298	-0.659502	0.962648	-0.250241	-0.442306	0.757	1.54721	1.54485	-0.80163	-0.632303	0.77722	0.199307	-0.927721	-1.30451	-1.14004	1.38078	-0.519868	0.849286	-1.08582	-0.999026	-0.316635	-1.0616	-0.153379	-0.999026	1.7162
SLC1A1	213664_at	0.721268	-0.955646	0.322275	0.654362	-0.0778564	-1.0068	1.90885	-0.0375741	-0.663776	0.245423	0.670372	-0.520933	-1.679	-1.23926	1.66211	-0.226015	-0.870989	-1.16631	0.492088	0.2451	1.46519	-0.339671	-0.244672	-0.571379	0.997203	1.78361	1.30767	-0.95	-0.111186	-0.0518651	-1.76259
SLC25A11	209003_at	-0.59616	0.0207466	2.17686	1.72284	-1.30208	-1.87614	-0.264461	0.272448	-1.38116	-0.139606	0.511926	0.497273	-1.61884	-0.344463	0.0589073	0.162178	0.160882	-0.32224	-0.438742	0.764753	1.0196	-0.998638	-0.189984	-1.47045	0.0111127	0.251288	0.382706	0.648521	1.96161	1.08182	-0.762509
SLC25A53	1561660_at	0.430793	1.26695	-0.228069	-0.887895	0.732441	1.50083	0.122219	-1.91283	0.353184	-1.29708	-0.18132	0.826343	0.786013	1.14227	-1.4224	-1.91283	0.954974	-0.145859	0.353184	0.0244776	-1.29708	0.712776	-0.822691	0.950805	0.430793	-0.560257	0.296735	-0.575231	-0.782096	-0.802126	1.94297
SLC26A7	239006_at	-0.0412047	0.177704	-2.0949	-0.936619	0.63068	0.573234	0.149485	-1.76469	1.48977	-0.29287	-0.164778	1.72629	1.56661	1.09103	-0.173844	0.0703255	0.101836	-0.964174	-0.183028	-1.60792	-0.423127	1.42724	-0.372923	1.49573	-0.748147	-1.02275	0.0956457	-0.349105	-0.0412047	-0.651755	1.23747
SLC31A2	204204_at	0.721525	-0.445988	-0.282279	0.593348	-0.765501	-0.396817	-0.464977	0.63436	0.545495	0.252536	0.481534	-0.520526	-0.818328	-1.60732	2.0431	1.50738	-2.01669	0.118558	-0.405879	1.70796	-0.262005	-0.651463	0.849401	0.340386	-0.0252102	-1.30513	-0.554486	0.491391	0.695937	1.44114	-1.90144
SLC35D1	209711_at	-1.72606	1.17336	-0.134474	0.213445	1.02427	0.569413	-0.138668	0.541515	1.09391	1.14958	-0.0400633	0.394467	-0.182468	1.29844	-0.904358	0.402214	0.545669	-0.0819985	-1.57437	-0.714903	-0.810484	1.422	0.737659	1.25776	-1.29354	-0.780647	-2.24576	-0.902404	1.04855	-1.04552	-0.296532
SLC6A6	228754_at	0.807931	-0.540821	0.339847	0.246965	-0.658664	-0.661799	1.54421	0.454296	-0.509925	-0.0754316	-0.722949	-1.07399	0.539679	-0.883123	1.6403	-0.246385	-2.4341	0.711457	0.424245	0.357061	0.755713	-0.173642	1.03342	-0.7246	0.122691	-0.339306	0.246965	-0.296618	1.29869	1.41568	-2.5978
SLCO5A1	230650_at	1.41369	-0.676568	-1.6168	-2.03725	0.61803	0.283285	0.808123	-0.123946	-0.579771	-0.376695	0.290653	0.113014	1.05352	0.6759	-1.2882	-2.14085	0.858791	0.148741	1.45307	-0.190856	1.14794	0.532915	-0.446452	-0.123946	0.915008	1.64166	0.312362	-1.38366	-0.897707	-0.432907	0.0489055
SLF1	223542_at	0.81088	-0.290763	-0.232661	-0.0733402	0.559267	-0.46881	-0.240861	0.425965	-0.601671	-1.11461	-1.17216	2.55513	0.604549	0.0936995	-2.14708	-0.359257	0.614026	-0.0191953	-1.08644	-0.307672	0.541149	0.403625	0.859358	0.941519	0.339738	-0.418894	0.0317531	-1.67321	-0.65633	-0.439166	2.52147
SMC6	218781_at	0.535275	-0.413728	-1.03467	-0.428269	0.679738	2.15786	-0.707242	-0.8222	1.46136	-0.554223	-0.978271	0.721527	-0.0365134	1.01307	0.316717	-1.88519	1.23031	0.347028	-0.54039	-1.913	0.697614	1.2048	-0.207376	0.291324	0.407479	0.54005	-1.09054	-0.511461	-0.993174	-0.908785	1.42088
SMIM3	223276_at	0.313755	-0.211274	1.23739	2.06742	-0.406847	-1.34872	-0.647933	1.07933	-0.881399	-0.469729	-0.627735	-1.34354	-0.798186	-0.774459	1.22593	2.00358	-0.575438	0.0111744	-0.696935	-0.773841	-0.568751	0.200362	0.695033	0.469147	-0.753652	-1.33942	-0.100489	1.56971	0.734524	1.45558	-0.744596
SNAPC5	213203_at	1.42454	-0.946568	-0.360408	0.996822	-1.61104	-1.59166	-0.00328731	1.23682	-1.05495	-0.320141	0.853268	-0.012114	-0.28465	-1.67484	0.228082	2.00082	0.380183	-0.812587	-1.14187	1.18187	0.898641	-0.740237	1.1018	-1.27175	-0.321222	0.145023	0.826185	-0.313658	1.29933	0.184052	-0.296436
SNCAIP	219511_s_at	-1.50872	0.757033	-0.748492	-1.4238	0.519371	1.17017	-0.047081	-0.51863	0.794501	-0.373993	0.632661	1.06923	1.37397	1.17047	-2.5476	-0.611149	1.39165	-0.273646	0.513935	-0.359273	-0.818125	0.556978	-0.54159	1.21337	-0.0959155	0.0402683	-0.199584	-0.694199	-0.79543	-1.20867	1.56229
SNX1	201716_at	0.40985	-0.769299	1.49382	0.883006	-0.886805	-1.38083	0.589438	-0.0822184	-0.598197	-0.400993	-0.113504	-1.55258	-0.888819	-1.09608	2.1019	1.08705	-0.638134	-0.55124	-1.12628	-0.51373	0.907872	-1.29865	0.655386	-0.385818	0.275297	0.306004	1.43333	1.60079	0.242956	1.24974	-0.953267
SNX9	223028_s_at	0.62657	0.0302237	0.384537	0.795209	-0.636688	-0.0136349	-0.0204456	1.04372	0.409709	1.03535	-0.231382	-1.37548	-0.209639	-0.231382	-0.0107273	0.86114	-4.19495	0.890729	0.269211	0.580913	-0.333557	-0.594347	0.490791	-0.141201	0.654782	0.624238	-1.04834	0.431667	0.367471	0.620733	-1.07521
SOX4	201417_at	0.0357803	-0.454477	-0.925641	-2.29564	0.837704	0.0958495	0.788522	-0.554068	-0.331831	-0.112625	0.657426	0.783044	1.07367	0.705453	-2.01723	-1.442	1.60301	0.144938	1.02538	-1.18644	1.1689	0.240741	-0.78035	-0.242509	0.904427	1.27755	0.680532	-0.55878	-0.668416	-1.26135	0.808431
SP3	213168_at	-0.887048	0.974215	-1.42864	-1.08203	2.01957	1.96347	0.0712154	-0.892244	1.43883	0.262167	-0.318099	1.31822	0.692991	0.454429	-0.668112	-0.823965	0.759878	0.509932	-0.472124	-0.693093	0.476729	0.87453	-0.576592	-0.530282	-0.733163	0.34991	-0.764023	-1.43164	-0.439732	-1.59173	1.16645
SPEG	205265_s_at	-0.255831	2.30558	0.088237	0.672533	0.372433	0.765971	-0.972671	-0.89205	0.62557	-0.647477	-0.896684	-1.26455	0.206001	-0.137795	-1.14689	-1.25876	0.5371	-0.240214	-0.797644	-0.438223	-0.596463	2.45735	1.55015	1.62849	0.123468	0.422972	0.420897	-0.558276	-0.938992	-1.15231	0.0180745
SPOCK2	202524_s_at	0.0357888	-0.667375	1.95898	0.735585	-1.14531	-1.36109	-0.267747	0.278888	-0.260332	0.0450387	0.9185	-1.13598	-1.03585	-1.10684	0.642713	1.38033	0.618158	0.777649	0.572648	0.885955	-1.18649	-0.847496	0.81244	-1.05911	-0.0567412	-0.678456	0.745132	0.758545	0.124367	1.6705	-2.15241
SPRED3	230046_at	-0.160843	-0.402293	1.25944	1.35993	-0.226306	-1.76591	-0.458964	0.789069	-0.877751	1.10836	0.101928	-0.847088	0.334551	-0.668708	0.355229	0.0176948	-1.09579	0.349347	-0.31636	-0.411605	1.03802	0.479595	1.17404	-1.74486	0.708094	0.319621	0.948231	0.729298	0.304555	0.620448	-3.02098
SPRTN	223511_at	0.473887	0.463176	-0.76106	-2.43276	0.697494	0.940399	-0.319768	0.405433	0.229467	0.0998111	-0.0353705	0.650646	0.495201	1.00436	-1.18841	-1.16442	0.690844	0.572148	0.980147	-1.19443	0.473887	1.21436	-1.45841	0.717362	0.441645	1.0463	-0.587058	-1.73204	0.547867	-1.98476	0.714059
SPRY1	212558_at	0.760496	0.142574	1.11235	1.04544	-0.847128	-0.870156	-0.817571	0.536889	-1.30074	0.625405	-0.447262	-2.32889	-0.765006	0.0615383	0.858143	0.575888	-1.25247	-0.276805	-0.784662	-1.19225	1.37742	-0.275221	0.751881	0.0678845	0.464247	0.985262	-0.197247	1.49387	1.57351	0.587614	-1.665
SRSF10	204299_at	-0.425335	0.462318	-0.563931	-0.957353	1.33096	1.19402	0.751443	-0.861006	0.153842	-0.136155	-0.0597507	0.469725	1.34433	0.898754	-0.752364	-1.46283	0.229712	0.479952	-0.850578	-1.77775	0.481653	0.426751	-0.0807123	0.837624	0.649955	0.757159	0.168913	-1.05491	-1.39087	-2.23948	1.97592
SS18L1	213140_s_at	-0.242095	0.277876	-0.907331	-0.924626	0.159589	0.707563	-0.254836	-0.799304	-0.329101	0.397545	0.205902	0.0369244	1.34717	0.409698	-1.71021	-2.4748	1.93234	-0.377797	-1.11907	0.0192847	0.591138	0.394157	-1.03007	0.891133	1.01807	1.29303	1.29752	0.214018	-0.611996	-1.47618	1.06446
ST6GAL2	228821_at	-0.902798	0.956306	-0.911268	-1.78461	1.41077	0.693936	-1.43595	-0.542617	1.32988	-0.352473	0.967958	0.766114	0.274672	0.942825	-1.10249	-1.25266	-0.198409	-0.251369	0.993759	0.557164	-0.551557	0.986465	-1.13964	1.75427	-0.483718	0.169901	0.6723	-1.10249	-0.70023	-1.05648	1.29244
STIL	205339_at	0.0164994	0.157635	-1.43914	-1.54668	1.35613	1.28988	0.418499	-0.612877	0.255728	-1.23493	-0.537715	0.86596	1.0059	1.18341	-1.13174	-0.721614	1.66899	0.626731	-0.836337	-1.64967	0.237588	1.3808	0.0974263	0.336468	0.711658	0.0305257	-0.987749	-1.1227	-0.177238	-1.06379	1.42235
STIM1	202764_at	-1.21629	0.0278813	1.96318	1.75839	-0.94688	-1.39656	-0.663178	0.363821	-0.577485	-0.218604	-0.452368	0.422512	-1.48129	-1.18435	0.824549	1.49605	-1.09171	-0.275963	-0.452368	1.15786	0.060568	-0.510199	0.205933	-0.473844	-0.452368	0.992141	0.667787	0.860001	0.922159	1.29339	-1.62277
STK32B	219686_at	1.17894	-0.202014	1.21998	-0.0272427	-0.121663	-0.16716	0.737887	0.106316	-1.13527	0.749269	0.229595	-1.6817	-0.45033	0.383349	0.0461961	-1.52731	-2.04746	1.05389	0.651185	-0.644826	0.744474	0.154641	0.46468	0.0483488	0.938047	1.26479	1.25422	0.581555	-1.00752	-0.210978	-2.58389
SUMF1	226850_at	-0.867527	-1.4064	0.764927	1.62219	-0.41095	-0.665687	0.796237	1.02145	-0.347737	-0.64673	-0.450695	-0.390639	-0.849297	-0.239046	0.831728	2.25104	-0.822751	1.05262	0.095825	-0.671759	-0.439912	-1.55599	1.88496	-1.57696	-0.30937	-0.746192	0.0917768	0.762092	-0.116141	1.46936	-0.130421
SWT1	223548_at	-0.332812	1.30912	-1.31971	-0.332812	1.17616	0.946209	-0.152794	-0.725032	0.628209	0.778112	-0.14513	-0.457295	0.311802	1.34209	-1.31314	-1.92288	0.107315	-0.328645	0.678467	-1.06544	-0.675601	2.07191	-1.24851	2.22055	-0.46615	-0.199354	0.0799102	0.817701	-0.598787	-0.584683	-0.598787
SYPL1	201260_s_at	-0.824708	0.870372	-0.345304	0.142096	-0.0230147	1.1348	-0.873164	0.575859	1.11891	0.0640102	0.175959	1.0902	0.182445	0.60429	1.07003	1.28738	0.707642	0.42533	-0.587129	0.239503	-2.37508	0.377651	-0.148198	-0.679302	-1.00807	-2.45664	-1.64376	-1.14545	1.10165	0.0893399	0.852366
SYTL2	232914_s_at	-0.603943	-1.42094	1.1953	0.536526	-0.145986	0.177446	0.753328	0.341554	-0.830634	0.154642	0.727946	-0.797688	-0.990232	-2.00512	1.48798	1.36197	-0.209529	0.817019	-0.302707	2.12781	-0.375353	-0.550834	0.319724	-1.9413	0.0845708	-1.13776	0.513112	1.36512	0.379459	-0.035026	-0.99645
TADA1	225455_at	-0.87816	1.03895	-0.737065	-1.22658	0.425663	1.76772	0.111667	-1.11766	0.328543	-0.4595	0.363599	0.30232	0.225997	1.60893	-1.37592	-1.72917	0.00682589	-1.04973	0.293001	-0.859787	0.766841	0.413815	-1.23363	1.60707	0.807257	0.850176	1.02028	0.675347	-0.940373	-1.60212	0.595716
TAF10	200055_at	2.0358	-0.189112	0.448085	0.965963	-1.51276	-2.3896	-0.13342	1.08779	-0.949439	-0.126289	0.188869	-0.154095	-1.3754	-0.721624	-0.146479	0.293955	-1.42249	0.0734278	1.37318	0.264767	0.954946	-1.13127	-0.817181	-1.20872	0.503026	0.504622	0.659858	0.581222	1.14324	1.03378	0.165349
TAF1A	206613_s_at	0.46663	0.917082	-0.593178	-1.58356	1.44892	1.94122	-0.116731	-0.454339	0.193093	0.193093	-0.847857	0.23374	0.862368	0.700741	-1.29355	-1.7954	0.632827	-0.952885	0.779649	-2.35581	0.0533368	0.982251	-0.656292	0.929403	0.990918	0.826178	0.23374	0.0796803	-0.482245	-1.13531	-0.197707
TBC1D7	223461_at	0.649465	-1.02124	0.411111	-1.04247	-0.794521	-0.602822	-0.25416	0.381799	-0.277318	-0.640862	-0.277318	1.00341	0.223338	-0.777751	-1.4542	-1.20508	2.16995	-0.277318	0.770395	-1.41033	1.45013	0.454421	-0.11245	-1.72503	1.37128	1.19173	1.17694	-0.818683	-0.121521	0.0621383	1.49696
TCF3	209153_s_at	0.361139	0.943412	-1.56578	-1.49233	-0.189803	1.17414	0.496244	-1.19036	0.477214	0.0397875	-0.624268	-0.211169	1.45865	1.56799	-1.7009	-1.2734	1.55741	-0.342504	0.123178	-1.3956	0.0621311	1.15467	-0.116756	0.888284	0.229544	0.176413	-0.28984	-0.181459	-0.478709	-1.29912	1.64178
TFDP2	226157_at	-1.00162	0.984638	-0.395992	-0.820293	0.47825	1.17956	0.106874	-0.705558	1.44047	0.340029	-0.897237	0.77564	1.39158	1.49272	-1.53558	-1.01743	1.66549	-0.452906	-0.182232	-1.32894	-0.768999	-1.35292	-0.0471926	0.443967	-0.0593142	-1.28853	-0.136438	0.361696	-0.5974	-0.150972	2.07865
THUMPD2	219248_at	0.815813	0.49364	-1.24397	-1.06735	-0.0471562	0.234411	-0.361375	-0.621944	0.33112	0.102004	0.124488	0.328798	0.758149	0.733954	-0.776553	-2.65831	1.58614	-0.65741	0.588725	-1.29989	0.901207	-0.332179	-0.670413	1.40312	1.40473	0.973019	-0.373135	-1.30797	-0.533544	-0.583734	1.75562
TIGD1	1553099_at	-0.0768881	0.850004	-1.5773	-1.85417	1.52449	1.03811	1.07921	-1.23944	-0.314558	-0.214222	0.106403	0.63653	0.406061	0.386044	-1.55788	-1.15996	1.12092	0.14887	0.887836	-1.33102	1.03497	1.10435	-0.291783	0.00194534	0.16281	0.0535767	1.70712	-0.502242	-0.809325	-1.5708	0.250332
TIGD3	229789_at	0.413089	-0.000867262	0.0470397	-1.97416	0.305841	0.521656	-0.315669	-0.000867262	0.629642	0.547827	0.585625	0.476154	0.258821	0.196116	-1.13374	-1.2334	1.66878	-0.547251	-0.173403	0.914898	1.29429	0.0923789	-2.06331	-0.280652	0.689837	1.28536	0.589723	0.121309	-1.63109	-2.27596	0.991993
TIMP1	201666_at	0.493675	-1.01723	0.857592	0.910466	0.286478	-1.23898	0.259303	1.59163	-0.606935	0.210883	0.225523	-0.768532	-0.585169	-1.10463	1.62319	1.15803	-2.07114	1.32204	0.143417	-0.997292	0.22482	0.278459	0.787967	-1.66421	-0.0550026	-0.646246	-0.845439	1.0103	0.395433	1.22365	-1.40205
TLE3	212770_at	-0.0204037	0.153734	-1.09889	-1.40963	-0.176694	0.841008	0.577033	-1.29584	1.27503	0.443633	0.575506	0.61938	0.336294	1.27957	-2.05083	-1.09889	1.13339	0.601324	1.27048	-0.565796	0.122507	-0.339539	-2.21379	0.186356	-0.0660165	0.469324	0.719174	-1.68267	-0.428864	0.586171	1.25793
TLK1	202606_s_at	-0.910752	1.80591	-1.48139	0.142629	0.690617	1.78405	-0.574101	-1.03323	1.10755	0.514986	-0.126689	0.0926449	0.562801	1.11528	-1.38359	-0.493701	0.189786	0.0013161	-2.13674	0.241778	-0.571507	1.97643	-0.346239	0.628779	-1.72544	-0.552898	-0.0919637	-0.263615	0.301458	-0.178624	0.714461
TMEM161B-AS1	229815_at	-1.81915	-0.247642	0.395077	-1.05871	1.16125	0.931442	-0.54712	-0.510874	0.053506	-0.382879	-0.18328	1.79736	2.11736	1.26087	0.0880868	-1.42993	1.58181	-0.356734	-0.336498	-0.471937	-1.24311	1.08703	0.622907	-0.526694	-0.703901	-0.228027	-0.578044	-0.569105	-0.657625	-0.79673	1.5513
TMPO	224944_at	-0.110031	-0.602783	-1.22817	-2.08186	1.41422	0.222287	0.0629024	-0.749277	-0.784178	-0.138358	-0.489718	0.603111	1.47926	1.44676	-1.55202	-0.512721	1.1356	0.0802826	-0.187146	-1.50146	1.02142	0.156509	0.0669115	-0.00729394	1.13388	1.20152	0.134735	-0.908912	-0.465402	-0.808536	1.96846
TNMD	220065_at	0.845524	-0.478674	-0.628682	0.626911	-0.351843	1.19721	-0.628682	0.218458	-0.351843	-0.478674	-0.241977	2.75631	-0.241977	-0.351843	-0.351843	-0.812278	2.25805	0.0200367	0.091627	-0.145069	-1.38258	-0.812278	1.49424	-1.04897	-0.628682	-0.241977	-1.04897	-1.04897	0.469716	-0.478674	1.77641
TOLLIP	217930_s_at	-0.0919648	-1.17964	1.04891	1.15532	-0.587851	-1.56443	0.169393	0.186461	-0.408421	0.265275	0.93915	-1.19722	-0.440029	-0.649721	-0.244801	1.16808	-1.04363	-0.724053	-0.259476	1.19812	-0.0112137	-0.560874	-0.812026	-1.43383	0.302546	-0.0892273	2.06918	1.60877	1.34863	1.29201	-1.45345
TOPBP1	202633_at	0.716665	-0.832015	-0.39467	-1.47024	0.968471	0.260004	-0.147936	-1.19998	0.436801	-0.944705	-0.684821	1.12984	1.01916	0.737038	-1.79109	-0.94579	1.47773	-0.746821	-0.414369	-1.43774	1.08218	-0.0491454	0.475063	-0.894182	1.65603	1.79965	0.371626	0.134919	0.317407	-1.28436	0.655261
TOX3	214774_x_at	0.465081	-0.156785	0.1207	-2.61439	1.04695	0.849628	0.162996	-1.17967	0.249963	0.30848	0.366963	0.673243	0.896917	0.874709	-2.91444	-0.821368	1.21629	-0.054049	0.34664	-0.0206441	0.258088	0.560393	-0.181616	0.245669	0.582924	0.740774	0.560735	-1.44774	-0.728135	-1.25303	0.844734
TPM1	210986_s_at	1.12741	-1.23806	-0.457734	1.10073	-0.228169	0.143256	0.611556	1.89376	-0.319399	0.102951	-0.0508245	-1.78258	0.533721	-0.520526	0.950553	1.41027	-2.83981	0.144376	-1.07148	0.0129289	0.646299	0.285146	0.281196	0.299215	-0.0635395	0.330083	-1.13466	0.901435	0.103637	0.46047	-1.63221
TPP1	200743_s_at	0.119504	0.548572	0.772989	1.7792	-0.898326	-1.56501	-0.348269	0.899049	-0.505568	-0.152052	0.472141	-0.79851	-2.39244	-1.46276	0.612127	1.30167	-1.75097	0.638339	0.170775	-0.22033	-0.485624	-0.321846	0.454437	-0.268679	0.188653	-0.443357	-0.0572316	1.11568	1.24578	1.80493	-0.452858
TPX2	210052_s_at	0.805129	0.307866	-0.594898	-1.64859	1.18139	0.740556	0.348485	-1.125	0.276427	-1.59464	-1.15496	0.832858	1.07181	1.07363	-1.77632	-1.30055	1.60014	0.658401	0.453352	-1.77967	1.00751	0.927646	-0.389635	0.367252	0.459658	0.519891	0.224641	-0.39217	-0.515296	-1.13137	0.546452
TRIB1	202241_at	0.490928	-0.0830403	0.307133	0.572828	-0.36864	-1.39609	0.103895	0.251192	-0.550087	0.215955	0.285383	-0.732139	-1.05435	-1.78711	2.03725	0.599921	-2.00647	-0.11677	-0.387884	-0.518603	2.00097	-0.0788559	0.0901191	-1.03403	0.847513	1.87111	0.349775	0.50381	0.792428	0.369329	-1.57548
TRIM33	210266_s_at	-1.4679	1.67261	-0.427765	-0.872386	1.39345	1.11933	-0.344933	-0.594551	0.0746056	0.429288	-0.183472	0.426762	0.397088	1.09944	-1.1774	-2.35459	1.21298	0.0746056	-0.508654	0.688826	-0.547292	1.37833	-0.0761337	1.21239	0.802109	-0.391718	-1.45133	-1.26237	-0.480105	-0.665303	0.824097
TRIM36	219736_at	0.00235729	0.616405	-0.795691	-1.92958	0.968534	0.713886	0.622832	-0.302793	0.164999	-0.49279	-7.0849e-05	1.3523	0.742626	-1.04918	-0.885077	-0.60834	1.54168	-0.480759	0.162945	0.796605	-1.98412	1.26499	-0.812362	0.762805	0.333197	0.172153	-0.224698	-1.73042	-0.553133	-0.519378	2.15008
TRIO	209012_at	0.646864	-0.552249	1.22401	1.6747	-0.536783	-1.21158	0.673118	0.0518167	-1.65638	1.09742	0.121863	-1.5979	-1.26966	-0.695835	0.885609	-0.101833	-0.935679	0.336557	-0.305463	-1.12724	0.370502	-1.16617	1.28157	0.260416	0.470902	2.02524	0.54775	1.28822	-0.337592	-0.325577	-1.13661
TRIT1	218617_at	-1.17369	0.650676	-1.03837	-0.675386	1.20692	2.03329	0.700991	-0.458395	0.540933	-0.224758	-0.58343	-0.691028	1.43344	1.41137	-0.320182	-0.752527	1.11536	0.0968978	-1.50409	-0.638604	-0.6676	0.879151	-0.272877	0.913602	0.929598	-1.09944	-0.592861	-1.26709	-1.04285	-0.623268	1.71421
TRMT61B	221229_s_at	0.124734	-0.445375	-0.98157	-1.5585	0.693483	1.40105	-0.960296	-1.14612	1.18956	-0.883558	-0.115976	1.60462	0.852071	0.0424115	-0.389362	-0.951476	1.91479	-1.54773	-0.624714	-0.629456	-0.0709883	1.66486	0.316553	-0.00217861	0.0938162	1.03829	0.0600635	-1.16498	-0.0331423	-0.937419	1.44653
TSEN15	225399_at	0.737585	1.24731	-1.32567	-1.46146	1.5116	2.08646	-1.13124	-1.08725	1.27908	0.222069	-0.551751	0.108045	0.407737	0.423081	-1.51725	0.422602	0.0465667	-1.30641	-0.107955	-1.3628	0.714776	1.52402	-0.523035	0.214367	0.524097	0.253182	0.600184	-0.754003	-0.0770617	-1.41035	0.293482
TSHR	210055_at	-0.67498	0.652542	-0.535641	-1.20709	-0.0456739	0.321998	-0.339255	-0.871366	0.751155	0.521807	0.507968	2.20847	-0.339255	0.192856	-0.427562	-0.427562	2.40443	-0.339255	1.47204	0.642012	-0.67498	-0.427562	-0.339255	-1.20709	-1.0107	-0.871366	0.486437	-1.54282	-0.0241438	-0.871366	2.01521
TSPAN12	219274_at	1.80788	0.782848	-0.815423	-3.04509	0.509873	0.343508	-0.0268357	-0.423687	-0.0105271	0.71608	0.858491	0.536061	-0.0844399	0.188163	-0.2538	-1.60623	0.656056	0.623641	0.0740899	-0.935272	1.41242	0.736047	-1.50536	0.313925	-0.11877	0.0998496	0.306323	-0.09647	-0.115776	-1.9176	0.99003
TTC13	219481_at	1.05339	0.883806	0.394395	-1.1846	0.700371	-0.0305298	0.579769	-1.32467	-0.0909922	0.0417843	-0.507419	0.356141	0.0906452	1.29892	-1.07327	-2.17845	-0.455644	-0.963268	0.731386	-1.95604	1.44663	0.752234	-0.466114	1.74853	0.668289	1.50633	0.0249773	-1.21514	-0.529979	-0.276999	-0.0244858
TTC26	235949_at	-0.872349	0.29273	-0.877515	-0.228065	-0.35998	1.61074	0.450934	-0.274524	0.894684	-0.371451	-0.738501	2.45522	1.49892	0.857979	-1.20788	0.964047	0.756674	0.0567651	0.226678	-1.8597	-1.0177	0.595603	-1.42934	0.245434	-0.596844	0.0537836	-0.898341	-0.10242	-0.772199	-0.877515	1.52414
UBE2E3	210024_s_at	0.248632	-1.11078	-0.74876	-1.17919	0.331538	0.947661	0.148249	-0.142201	0.414032	-0.0144381	0.21384	0.0743004	0.711943	0.0966255	-0.757	-0.585723	-0.0739056	-0.483209	-1.46147	-1.54365	1.79558	0.538523	-1.49256	-0.31503	1.08136	1.6875	1.76603	0.467108	-0.778247	-1.57307	1.73632
UBE2Z	217750_s_at	0.628726	-1.06476	0.929934	1.57106	-1.32242	-2.79976	0.318169	-0.224724	-0.905057	-0.236256	0.0246814	0.409486	-0.426287	-1.0574	-0.310944	0.0770261	-0.396938	0.566654	0.00761619	0.0161637	0.00666463	-0.350259	0.446354	-1.57927	0.346503	0.210215	1.21449	2.37746	0.878456	1.15504	-0.510617
UBN2	225445_at	-0.19106	1.04571	-1.25085	-0.745414	0.481966	0.460287	0.325273	-0.837201	0.814963	0.0259059	-0.177015	-0.275742	0.982337	1.04658	-0.38279	-2.42612	2.57822	-0.265982	0.167791	-0.290469	-0.761805	-0.133911	-0.279006	1.14394	-0.998971	0.72496	-0.301995	-0.417398	-0.649671	-1.35474	1.94222
UBTD2	224827_at	0.122956	-0.974651	-0.494675	-0.290365	0.0764141	-0.365533	1.07049	-0.937772	-0.541886	1.21776	0.118466	1.76862	1.65221	1.26727	-0.115091	-1.48658	1.65877	1.02658	0.50128	-1.723	0.327434	0.00245664	-0.220371	-0.91732	-0.464073	-0.349007	-0.742062	0.389016	-1.48253	-1.42569	1.33089
UGDH	203343_at	1.22287	-0.667506	-0.739687	-0.534991	-0.761988	0.144138	1.00225	0.622488	-0.651559	-0.139729	0.309954	-0.209805	0.617139	0.0232995	0.731412	-0.350964	-1.43246	-0.111834	0.904358	-1.17484	0.771162	-0.517572	-2.10228	-1.2599	1.14783	2.95787	1.41651	-0.313725	-0.183801	-0.440243	-0.27839
UHMK1	224691_at	1.83989	1.12584	0.259975	0.0714347	0.340404	0.714803	-0.764752	-0.385835	0.123487	-1.89399	-1.07771	-1.68344	-0.0779688	-0.15632	0.128553	0.337205	-2.50512	-0.605164	-0.51818	0.165504	0.583645	1.14852	1.02491	1.2283	1.15813	0.252788	0.0497983	-0.367782	0.336885	0.793316	-1.64712
UHRF1	225655_at	0.68676	0.205622	-1.19648	-1.12376	1.08255	0.90736	0.93587	-0.190702	-0.26769	0.0632326	-0.463953	0.439516	0.740578	1.27501	-2.47024	-0.897725	1.18823	0.301897	-0.672797	-2.15838	0.755942	0.471413	-0.136364	1.51821	0.468441	0.634888	0.587738	-0.680608	-1.36706	-1.05472	0.417218
UPF3A	214323_s_at	-1.01004	0.192562	-0.097449	-1.34832	0.262073	1.82293	-0.40681	-0.788308	1.36182	0.747659	-0.0432676	0.207904	0.845805	1.86479	-1.2065	-1.37057	-0.542501	1.2714	-0.65835	-0.884613	-0.377577	0.216553	-1.98484	1.04251	0.145671	0.918247	-0.133094	-0.80233	-0.0198604	-0.792195	1.56672
UPF3B	218757_s_at	-0.659052	0.673753	-0.530683	-0.944572	2.30725	1.72512	0.0638906	-0.638432	0.430529	-0.356018	-0.458837	0.518959	0.712561	0.494912	-1.1972	-2.1975	1.01757	-0.466675	-0.801136	-0.7745	-0.204685	1.41296	-0.4015	-0.0860165	1.1107	0.136021	-0.0553196	-1.77221	0.276064	-0.674277	1.33834
URB2	205284_at	1.63813	1.37477	-1.41509	-0.903934	0.169678	1.52095	0.174004	-0.299338	-0.124154	-0.41781	-1.11136	-0.299338	1.73986	1.19522	-1.19451	-1.59644	0.740237	0.672445	1.50688	-1.15452	0.487567	0.163173	-0.855005	0.675885	0.563038	0.466869	-0.194601	-1.11525	-0.48683	-1.31052	-0.610014
USP1	202413_s_at	-1.18771	0.990406	-0.645704	-0.668345	0.971711	1.89224	0.128758	-1.10147	0.255005	-0.0409091	-0.637192	0.874693	1.44839	1.02221	-0.882019	-1.01752	0.929462	-0.145623	-2.14478	-1.45947	-0.268872	1.18527	0.364769	0.233576	0.823103	-0.561037	-0.287945	-0.592996	0.0140633	-1.15322	1.66116
USP49	229351_at	-0.0546967	-0.412207	-0.360155	-0.529354	0.374406	-0.420551	0.531268	-1.4271	-0.360155	-0.0616764	-0.20913	0.478551	1.08016	0.448052	-1.01649	-2.13756	2.64714	-0.0408099	0.952149	0.236631	0.409725	-0.387382	-0.379175	0.694418	0.977302	1.7653	0.565659	-1.66633	-1.16433	-1.22167	0.688012
VTI1B	209452_s_at	-1.00159	-0.801985	1.29823	0.166512	-0.133221	-1.9586	-1.32004	0.774492	-0.682845	0.224121	0.757063	0.0560144	-0.845089	-1.2144	-0.201906	1.75525	0.619823	0.525766	0.713851	1.84272	-0.009613	-0.498455	0.895802	-1.77513	-1.14931	0.288467	-0.882675	0.522926	-0.0558455	1.606	0.483674
WDR31	241919_x_at	-2.0538	-0.651543	-0.683281	-1.16644	0.292411	0.483149	1.1726	-0.373532	0.730043	0.321099	0.99669	1.10107	1.24105	1.18256	0.414942	0.233437	0.508624	1.38728	1.22502	0.769142	-0.464018	-0.672631	-0.464018	-0.0200209	-0.92515	-2.13148	-0.92515	-0.263101	-0.641103	-1.65367	1.02982
WDR4	241937_s_at	0.970245	0.340155	-0.708854	-1.49261	0.302347	1.17035	0.648995	-0.145279	0.0421792	-2.33635	-1.3881	1.24912	1.38526	0.291611	-0.848654	-1.6363	-0.49268	-0.281134	-0.959068	-1.1147	1.45738	1.11481	-0.355512	0.385919	1.17959	0.861908	0.917459	-0.268334	-0.773072	0.430506	0.0528069
WDR66	230193_at	-0.815091	0.0938478	-0.32967	-2.67001	0.174287	-0.044131	1.57383	-0.044131	-0.238557	1.9866	0.726829	1.08294	0.892272	0.208252	0.27322	0.249299	-0.714819	0.737273	0.910212	0.216584	0.65084	-0.640641	-2.21903	-0.276695	-0.489879	-1.30886	-0.044131	0.249299	-1.37629	0.0845401	1.10182
WDR75	224721_at	1.09899	0.0687139	-1.06119	-0.970192	0.715375	2.43967	0.650545	0.0878294	1.71765	-0.193297	-0.262327	0.401823	1.17862	1.15865	-1.34883	-2.16815	0.0402486	-0.321492	0.669256	-1.42921	-0.122996	0.704697	-1.05623	0.446776	-0.475204	-0.153974	0.233368	-0.786613	-0.180865	-1.37531	0.293661
WEE2-AS1	1553634_a_at	-1.16816	0.47616	0.00547816	-0.378953	0.300548	0.885362	-0.896001	0.0253637	0.513733	-0.0216431	-0.176979	0.33033	0.275059	0.927478	-0.0424598	-0.153312	1.22038	0.549993	0.125425	0.305571	-2.48865	0.0253637	-0.137829	0.747664	-2.48865	-2.35013	0.34972	1.62003	0.264686	-0.0637028	1.41812
XPO1	208775_at	-0.509033	1.30208	-1.43224	-1.03389	0.827896	2.57221	-0.622686	-1.07201	-0.210288	-0.567354	-1.04794	0.88597	0.83278	1.90959	-0.454606	-0.451226	1.14716	0.479814	-0.465971	-2.08165	0.0619052	0.961597	-0.139761	0.451541	0.165189	0.321433	-0.432444	-0.578514	-0.505123	-0.821173	0.506741
XPO4	222649_at	-0.339869	0.92663	-0.358033	-0.907858	0.995801	2.77215	-0.173119	-0.7316	-0.261162	-0.620418	-1.10655	-0.283727	1.55723	1.20166	-0.934698	-1.18069	-0.617489	-1.83795	-0.911195	-1.01022	0.528655	0.880789	-1.04541	0.79861	0.662782	1.03518	0.419266	-0.0654571	0.659484	-0.481231	0.428437
YAE1D1	223433_at	0.302126	-0.134686	-1.06	-1.54438	1.0781	1.44496	-0.418109	-1.01123	0.937191	-0.635479	-0.36597	0.861408	-0.172323	-0.331787	-1.31714	-0.521081	1.17289	-1.13276	0.365285	-1.05157	0.214294	0.582754	-0.773997	0.501796	1.49882	0.281284	2.04039	-0.0193079	-1.29702	-1.19573	1.70127
YOD1	227309_at	-0.913075	0.212288	-1.6464	-1.77423	0.965543	0.684535	-0.310526	-1.15965	1.84408	0.12478	0.317873	0.568935	1.41308	2.14427	-0.753968	-1.39613	0.146063	0.254778	0.220317	-0.500711	0.310191	0.224766	-0.947524	1.67488	0.348338	0.194341	-0.200133	-0.672501	0.613369	-1.33235	-0.655238
YWHAZ	200638_s_at	0.862393	0.0724754	0.405417	-0.535819	-0.592716	-1.32525	0.574154	0.289841	-0.509401	0.239415	-0.243896	-1.9551	0.43771	-0.0525476	0.800163	0.192555	-3.25921	0.565363	-1.06982	1.07958	1.59735	0.0959156	0.0649203	-0.453882	1.04533	0.897308	1.61384	0.314315	-0.131783	-0.35508	-0.663543
ZBTB39	205256_at	-0.654756	1.33219	-1.5471	-0.856576	0.448564	0.0772284	0.145359	-0.812321	0.0642353	-0.0514296	0.488905	0.15374	1.2116	1.28051	-0.862966	-2.11105	1.02723	-0.211645	0.852572	0.141157	0.80206	0.403765	-0.831187	0.223822	-0.106759	1.17639	0.80206	-1.86541	-0.980996	-1.49654	1.75736
ZC3H12C	231899_at	-1.0639	1.16282	-0.952775	-0.32099	-0.0193654	1.10692	-1.90682	-1.13062	1.3816	0.587434	0.193288	2.36019	1.17611	0.5151	-0.815396	-0.210288	1.50942	0.0790563	0.0323534	-1.0016	-0.11982	-0.322491	-0.717617	0.371983	-0.155902	-0.330013	-0.839912	-0.894993	-0.180112	-1.21056	1.7169
ZC3HAV1L	228280_at	0.900618	0.759038	-1.37864	-1.20594	0.255141	1.01356	0.155144	-0.734965	1.05518	0.52068	-0.502563	1.02744	0.985784	1.54514	-0.772597	-1.59717	0.271459	0.419705	0.578866	-2.40093	0.242813	0.432099	-0.501359	0.133038	0.409505	0.472125	-1.22933	-0.13058	-0.1476	-1.93568	1.36003
ZCCHC11	212704_at	-1.71617	1.21797	-0.405552	0.0339133	0.158731	0.828709	0.380502	-0.0614621	0.713015	0.179576	-0.64125	-0.413315	1.1803	1.70817	0.0821494	-1.82564	1.36089	-0.0270539	-0.660163	-0.626621	-1.88821	0.879871	-0.283979	2.05952	0.227139	-0.728381	-0.802586	-0.924306	-0.221323	-0.959003	1.17455
ZCCHC12	228715_at	0.828905	-1.58037	0.966524	-0.631514	0.0806871	-2.09434	1.05408	-0.139311	-0.931325	0.0685049	0.642565	0.636851	-1.2192	-1.12433	-0.0897929	0.335641	-0.130403	0.260698	0.233791	1.51503	1.32751	-0.67019	-0.259164	-1.69062	1.12506	1.62419	1.24532	0.396679	-1.41885	-0.44088	0.0782619
ZCCHC18	230224_at	-0.851204	0.925686	-0.217173	-1.79877	1.23055	1.28342	0.529089	-0.936119	0.317666	-0.718842	0.309783	0.775035	-0.488189	0.946225	-0.953091	-1.50428	1.10506	-0.197709	0.372824	0.419728	-0.283514	0.722045	-0.801529	-0.0619202	0.221246	0.379091	0.848118	-1.22938	-1.38077	-1.41906	2.45599
ZMYM1	220206_at	-0.706924	1.95218	-0.741847	-0.975645	1.3442	1.83514	0.576997	-0.212396	1.12497	-0.20878	-0.755059	0.95111	-0.252491	0.832838	-1.23137	-0.966089	0.50563	-0.000148196	-1.30058	-1.60245	-1.75096	1.1733	0.41515	1.32985	0.227741	-0.689629	0.0757794	-1.01907	0.196773	-0.31564	0.187413
ZNF107	205739_x_at	0.101332	1.39063	-0.890163	-1.46991	1.7095	0.487106	-0.91355	-1.41814	0.240838	-0.273434	-0.463124	1.06465	-0.273434	0.900477	-0.901817	-0.513935	1.75507	0.364389	-0.354982	-1.34325	0.503582	1.10329	-0.91797	0.256766	-0.0137399	1.15426	-0.0985692	-0.847135	-1.04807	-1.18172	1.89106
ZNF117	235408_x_at	0.323715	1.13792	-1.92553	-1.53216	1.09952	0.145773	-0.115831	-0.837189	0.384754	0.213255	-0.350637	0.752726	-0.288901	0.947867	-0.940818	-1.02321	0.574884	-0.29103	0.101272	-1.07591	1.20009	0.97382	-0.881489	0.624701	-0.70256	1.02909	1.28572	0.129114	-1.66536	-1.29292	1.99933
ZNF131	221842_s_at	-0.177451	0.867811	-2.07992	-1.51159	0.43516	1.27344	1.70703	-0.423383	-0.388785	0.201315	-0.168398	0.150523	0.858625	1.37734	-1.05269	-1.3487	1.46026	0.396739	-0.0821542	0.084811	0.375478	0.0148997	-0.153977	0.429396	0.4893	0.995506	-0.579107	-0.936672	-1.37421	-1.92996	1.08936
ZNF138	244743_x_at	0.553905	0.113879	-1.652	-1.55124	1.36743	0.683777	-1.12384	-0.269411	0.0301144	-0.615714	0.464123	1.12066	-0.297916	1.41747	-0.811033	-0.235724	1.17636	-0.459145	0.257574	0.0879228	0.470036	-0.04961	-1.90747	0.207811	0.451251	1.65016	0.697025	-0.417625	-1.22766	-1.7288	1.59769
ZNF146	200050_at	1.21901	1.11731	-0.289349	-0.0333552	1.12396	1.52809	-0.553586	-1.3273	0.21945	0.102452	-0.902865	0.00516964	1.15052	1.51619	-1.234	-1.93176	0.452217	-0.655417	-1.12862	-2.30034	0.94428	1.13031	-0.0757478	0.895388	0.0633221	0.143995	-0.153933	0.248539	-0.00641158	-1.21416	-0.0533591
ZNF195	204234_s_at	1.40225	0.444408	0.320307	-1.23345	1.44649	1.0417	0.7497	0.286023	0.044639	0.383214	-0.0776238	-1.02095	0.0661713	1.52623	-0.449426	-1.11359	-0.832144	0.319244	1.44649	-1.38716	1.49745	-0.714544	-1.26982	-0.250357	0.812923	0.871922	0.252304	-0.277937	-0.904308	-1.48233	-1.89783
ZNF253	242919_at	-0.281924	-0.168824	-0.950701	-1.71739	1.71362	0.195022	0.515724	-0.307962	0.880635	0.368536	0.184839	0.812852	1.46161	1.80682	-1.311	-1.53837	1.98157	-0.557072	0.560837	-0.953296	0.393624	-0.118864	-0.945522	-0.786577	0.557218	0.260663	0.659583	-0.50674	-1.05999	-1.4731	0.32419
ZNF260	1558700_s_at	-0.627147	0.67021	-0.382778	-1.32259	1.41597	0.573746	-0.954712	-0.799872	0.690927	0.762179	0.688528	1.61385	0.945244	1.24429	-0.306971	-1.51667	1.08039	0.808134	0.500757	-1.3977	0.476587	1.19673	-0.917701	-1.01919	-1.36346	0.0444815	-1.12992	-0.346465	-0.591764	-1.28831	1.25323
ZNF273	215239_x_at	0.743164	0.122005	-0.23986	-1.41991	1.62947	0.537802	0.488954	-1.45984	1.16535	0.0245641	-0.671321	0.920037	-0.140843	1.27912	-1.12778	-0.444321	0.852558	-0.923983	-0.982838	-0.991398	1.97387	-0.437917	-1.10942	-0.278622	1.07218	0.883435	0.785909	-0.600301	-1.50063	-1.11552	0.966075
ZNF281	228785_at	-0.582786	1.10315	-1.32764	-2.16276	1.12024	0.842881	-0.258876	-0.741185	0.0458473	0.152222	0.459201	-0.236099	0.734265	0.225058	-1.32881	-1.72319	-0.528208	-0.870598	0.710686	0.0542885	1.63251	1.16855	-0.942784	1.08404	1.60259	1.13346	0.644902	-0.168138	-0.385634	-1.30198	-0.155204
ZNF3	212684_at	0.649659	1.83831	-0.90478	-0.912345	0.644752	0.591096	-0.5625	-1.00309	0.505142	-0.280799	-0.447643	0.322158	0.594109	0.564823	-2.09623	-0.987398	1.646	-1.25188	0.0967901	-1.65344	0.373379	0.639834	-0.583844	0.129978	-0.1454	1.35875	-0.160528	0.539282	-0.182706	-1.30493	1.98345
ZNF326	227680_at	-1.42229	0.782494	0.111437	-0.943059	2.21485	1.4079	0.158699	-1.15459	0.335283	0.98804	0.123516	0.0378539	0.584453	0.842023	-1.48839	-1.68075	0.801491	0.556831	-0.595424	-1.83987	-0.196915	0.665726	-0.181757	0.842606	1.21961	-0.364797	-0.640549	-0.301864	-0.260967	-1.46972	0.868145
ZNF365	206448_at	-0.555273	-1.0323	0.776227	1.37023	-0.912602	-1.16692	0.782465	-0.0724601	-0.433784	0.326625	1.08002	-0.59455	-1.3742	-2.21597	0.706904	1.14362	-1.31782	1.00403	-0.657062	2.33587	-0.202469	-0.411043	0.731089	-0.944886	0.563004	0.302335	0.835862	-0.792316	0.425034	0.734129	-0.433784
ZNF423	214761_at	-1.23352	1.4478	-0.511517	-1.85251	0.644231	0.799335	0.0595082	0.0491047	0.746148	-0.119078	-0.185864	1.84267	2.08374	-0.111851	-1.73698	-0.109085	0.604114	-1.17244	-0.304028	0.194441	-0.34265	0.48155	-1.2303	0.771289	0.63747	0.386048	0.536436	-1.75537	-0.428924	-1.04105	0.851286
ZNF441	1553193_at	-2.37971	-0.161654	0.065085	-2.09284	1.91122	1.04514	0.933927	0.509448	0.525928	0.779874	0.546298	0.302273	0.371278	1.21522	1.38395	0.334837	0.107958	0.621477	0.240025	0.398087	-0.446963	0.467507	-1.53245	0.195503	-0.946137	-1.35537	-0.499743	-1.40785	-0.83905	-0.186785	-0.106478
ZNF567	235648_at	-1.11605	0.720247	-0.876671	-0.38052	1.54671	1.57369	-1.26492	-0.257045	0.842314	0.597058	-0.714787	1.25488	1.09865	1.18845	-1.06439	-1.1235	1.88891	-0.664874	-0.330221	-1.89082	0.0275597	1.35219	-0.0452529	-0.0284872	0.0501838	-0.713163	-0.68892	0.0664159	-0.323106	-1.29443	0.5699
ZNF569	1553696_s_at	0.270369	1.0653	-1.23862	-0.620118	1.71377	0.999599	0.0412926	-0.530251	0.433614	0.115578	0.178327	1.30065	0.259345	1.61833	-0.758587	-1.62409	1.63033	0.0582836	0.772561	-0.68997	0.91384	1.49331	-0.758587	-0.170674	-0.872951	-0.962732	-1.59352	-0.741235	-0.703526	-1.46089	-0.138758
ZNF575	1557119_a_at	-0.957172	0.303087	0.547687	0.733211	-0.713441	-1.82919	0.0707985	0.41291	0.516634	0.0796115	0.0707985	0.800162	-0.404431	-0.12949	1.35031	0.791172	-0.370563	0.935629	-0.272493	1.43733	-0.558731	0.634603	0.364475	-0.838507	-2.62373	-1.58888	-0.911785	1.32791	1.29838	0.779118	-1.25542
ZNF638	211257_x_at	-0.379772	1.49167	-0.503323	-0.686227	2.11406	1.64364	-0.678471	-0.886948	0.467382	0.785945	-1.05151	-0.10719	0.187428	0.523319	-1.2684	-2.14583	0.297895	-0.261928	-0.188034	-1.04632	0.330864	1.27813	-0.140752	1.63189	-0.971186	1.31323	0.0707646	0.00741475	-0.162647	-1.15956	-0.505531
ZNF644	222580_at	-1.8233	1.52696	-0.927468	-0.800163	1.77467	1.52391	0.20576	-0.262264	0.802661	0.69251	0.126968	-1.17015	0.992518	1.10193	-0.73762	-0.912825	1.35883	0.358154	-1.64388	-0.611537	-0.775081	0.687058	-0.00364124	0.957642	0.100712	-0.806891	-0.764008	-0.462849	0.0584025	-1.40389	0.836874
ZNF669	220215_at	0.755295	0.891937	-0.916502	-1.33128	0.448468	0.29483	1.50539	-0.89533	0.572723	0.224577	-0.900606	-0.625538	0.953781	0.777221	-0.541618	-1.32503	0.0198028	0.317823	1.87823	-0.975652	-0.0929666	-0.151286	-0.583232	0.855153	1.20794	1.63325	0.120721	-0.76185	-0.537037	-2.6042	-0.215004
ZNF670	223898_at	1.10488	-0.176963	-1.00522	-1.95825	0.701338	1.44305	0.96694	0.226352	-0.0132998	0.120409	0.344097	1.04817	0.762766	1.65562	-1.04866	-0.927186	-1.35579	0.610188	0.958614	-1.19235	-0.624725	0.492807	-1.47086	0.198064	0.732311	1.0991	0.244969	-0.13085	-0.813312	-1.98957	-0.00265873
ZNF680	229533_x_at	-0.691012	0.558023	-0.958907	-0.638426	1.27335	0.902003	-1.32403	-1.05458	0.612019	-0.674544	-0.568083	1.13842	-0.408683	0.983011	-1.07006	0.578626	1.73652	-0.150658	-1.16782	-1.81038	0.707161	0.53122	0.0323387	0.303965	0.175131	0.670204	0.779538	0.261552	-1.13776	-1.58738	1.99923
ZNF682	242915_at	0.336908	-0.463345	-1.30502	-1.64278	1.24443	-0.406758	0.644101	-0.6669	0.438655	-0.765149	-0.0939335	0.619882	0.2651	0.811312	-2.90835	-1.10715	1.40323	0.575945	0.521495	0.336908	0.942363	0.759023	-0.275255	0.548138	0.295594	0.575135	1.34119	-0.878546	-0.477826	-1.58827	0.919887
ZNF684	244398_x_at	-1.023	1.63258	-0.206507	-0.500258	1.44983	1.09778	0.103283	0.296163	0.482306	0.0586654	0.888594	1.72115	-0.538977	1.08506	0.0435965	-0.481142	0.137391	-0.859946	-1.023	-0.0594939	-0.728912	1.10412	-0.578365	0.362838	-0.206507	-2.25194	-1.84816	-1.19863	0.371582	-0.793487	1.46338
ZNF736	235027_at	0.580263	0.605971	-0.89796	-0.859266	2.00881	0.917582	0.423023	-1.73385	0.336091	-0.141321	-0.671746	1.16416	0.032922	0.678749	-1.65383	-1.64341	0.935766	-1.06087	-0.319341	-1.19055	0.956539	0.353976	-0.504985	0.662808	-0.010617	0.960667	0.103402	-0.546105	-0.534268	-0.981425	2.02883
ZNF781	1552785_at	0.0939079	0.996348	-0.869827	-1.27871	1.85465	0.905992	0.0660356	-0.4029	0.939846	0.442392	0.273568	0.947013	0.426249	1.57824	-1.57977	-1.32379	1.29871	-0.506693	1.35582	-0.129533	-0.456733	1.06442	-0.599331	0.489918	-1.93318	-0.134047	-0.941154	-0.134047	-0.76818	-1.47668	-0.198531
ZNF786	239083_at	0.149059	1.45506	-0.751295	-1.6895	0.566671	1.32956	-0.678162	-1.63195	1.19028	-0.224628	-0.512615	0.70236	0.982968	1.12091	-1.66779	-1.12875	1.43493	0.406633	0.452746	-0.948103	-0.237936	1.12932	-0.342001	-0.777858	0.399475	-1.13477	0.057961	0.0780052	-0.12027	-1.18334	1.57304
ZNF813	217665_at	-0.958237	0.79215	-0.74535	-0.949197	1.35514	1.1116	0.927727	0.249036	0.564526	0.545704	-0.651815	1.46732	1.17053	1.06744	-1.13969	-0.334034	0.310864	0.507432	0.127967	-0.253918	-2.67789	1.19407	-0.555908	-0.606886	-0.636708	-2.3639	-0.0604656	0.37055	0.0235602	-0.0550922	0.203472
ZNF850	244640_at	0.160357	-0.283604	-1.40108	-1.26829	1.57174	0.0275407	0.300577	-0.158184	-0.522949	-0.106422	0.256911	0.849145	1.38429	1.09715	-0.0862233	-1.74092	2.03613	1.44765	1.21956	-0.901812	0.521056	0.684371	-0.638578	-0.33984	-0.116628	0.215152	-1.17611	-1.27738	-0.941058	-1.50398	0.691428
ZNF92	235170_at	-0.556422	1.12896	-1.45738	-1.97766	1.83399	0.815958	-0.306115	-1.05694	0.641543	-0.251679	-0.241781	1.15441	1.03541	0.978156	-0.577632	-0.283449	1.26857	-0.144325	-0.778719	-0.0325289	1.01024	0.770112	-0.815601	-0.467259	-0.315737	0.395047	0.0408321	-0.85239	-0.715782	-1.93357	1.69174
ZSCAN16	219676_at	0.102246	0.0672702	-1.35495	-2.10032	1.24804	0.214777	0.198279	-0.0568505	0.0287072	0.0848313	0.217514	0.228427	1.16801	0.571451	-0.523167	-1.84315	1.78821	-0.218929	0.668457	0.0993537	1.53771	-0.229065	-0.815626	-0.793323	1.20585	1.35389	0.576064	-1.76401	-0.697923	-1.35495	0.393184
ZZZ3	212893_at	-1.02744	1.79047	-1.1427	-0.698744	1.20058	1.99146	0.374329	-0.32353	0.598432	-0.0990529	-0.790499	0.442287	1.50594	0.0956113	-1.19598	-0.450332	1.00432	-0.635705	-2.16446	-0.778719	-0.701292	0.322374	-0.463299	0.913579	0.732679	-0.700018	-0.901287	-0.339386	0.367089	-0.507315	1.58061

## Sheet: Figure-S1
Supplementary Figure 1.
The methylation data in this figure have been deposited in GEO: GSE131482
Visual calling of the Number of breakpoints (Supplementary Figure S1):
RIG	37	41	17	11	34	15	18	44	12	52	48	40	43	47	23	32	4	47	79	78	12	29	13	48	17	61	43	50	37	134	34	40
pedGBM_RTK1	48	18	51	26	13	15	26	24	46	16	14	20	30	33	27	22	18	14	14	35

## Sheet: Figure-S2
Supplementary Figure 2.
The expression data in this figure have been deposited in GEO: GSE168457
	genenames	CD34	GFAP	MAP2	MKI67	OLIG2	RBFOX3	SOX2	SYP
samplenames	Subgroups	log2_expression	log2_expression	log2_expression	log2_expression	log2_expression	log2_expression	log2_expression	log2_expression
RIG02	RIG-PDGFRA	5.44626	10.4716	10.8706	7.72588	9.84972	0.137504	10.7823	3.01792
MYCN1	MYCN	4.9542	10.5307	11.405	3.7866	10.2801	3.1375	11.922	4.26303
PXA1	PXA	4.54844	12.0301	11.4411	5.33985	11.0573	5.18982	11.6045	5.58195
RIG08	RIG-PXA	6.17193	10.6859	10.0851	4.37156	9.54612	5.37504	11.5192	4.62059
MYCN2	MYCN	4.79701	10.6881	11.7085	6.76686	11.3806	3.07039	11.9338	3.23266
MYCN3	MYCN	4.22497	10.9733	11.6174	6.66534	10.2536	4.30012	11.7734	3.10434
RTK1_1	PDGFRA	5.82273	11.8759	11.6984	6.66676	11.5781	3.72247	11.7348	4.37851
PXA2	PXA	4.70598	11.6791	8.99379	4.60881	7.39746	5.75756	11.4812	3.82782
MYCN4	MYCN	4.1375	12.006	11.5287	6.32912	9.91379	4.2555	12.0299	2.65535
RTK1_2	PDGFRA	5.10852	11.9522	11.227	1.76553	10.7325	-0.152003	12.2299	2.53605
RTK1_3	PDGFRA	5.18982	12.0674	11.5539	4.1375	11.4824	6.41954	11.9712	4.848
RTK2_1	EGFR	5.56682	11.9825	11.1536	6.30743	10.2809	5.10434	11.9919	4.16993
MYCN5	MYCN	5.1375	10.4445	10.9498	7.92778	7.1334	5.74685	12.1305	3.82782
MYCN6	MYCN	5.54535	9.7923	11.4323	6.79051	10.5815	3.45943	12.5832	3.7761
PXA3	PXA	5.93074	10.7108	10.8242	3.94486	9.63952	6.29646	11.4613	5.15381
PXA4	PXA	5.74953	10.913	9.59805	4.73877	9.56682	4.30743	11.8938	4.43962
RTK2_2	EGFR	5.55766	11.3234	11.7366	7.74551	8.70598	6.85674	12.7326	5.41278
RTK1_4	PDGFRA	5.78921	11.3524	11.1535	6.4545	10.7069	1.43296	12.3789	4.29278
RTK1_5	PDGFRA	6.48704	12.7169	11.8529	6.41109	11.0262	3.23266	12.2936	4.99548
PXA5	PXA	4.73877	12.8228	12.0576	4.47897	9.90824	9.04494	10.6162	5.82273
RIG11	RIG-PDGFRA	4.66676	7.88081	11.2022	6.15583	10.7551	0.263034	11.4532	4.07895
MYCN7	MYCN	4.75489	10.198	11.4535	6.30012	10.2414	2.65535	11.8674	3.12102
RIG13	RIG-PXA	4.49185	11.3151	11.0449	6.17792	10.266	-1	12.2389	5.03562
MYCN8	MYCN	2.56071	12.6906	11.7242	6.38716	10.468	2.65535	12.3513	3.93546
RIG25	RIG-PDGFRA	2	12.2868	11.9544	7.02901	11.3255	5.80219	12.0767	3.90689
RIG15	RIG-PDGFRA	5.49506	8.30834	11.8393	6.64962	11.2824	4.21723	11.3475	4.35755
RIG24	RIG-PDGFRA	4.65535	12.2774	11.9881	6.06178	11.8034	6.2817	12.2492	4.89724
PXA6	PXA	4.46597	10.877	11.1387	5.88509	10.9717	1.1375	11.7413	4.44626
PXA7	PXA	4.84298	11.5049	11.1624	5.04876	10.1935	3.03562	11.4566	2.23266
PXA8	PXA	5.56071	8.38327	9.04494	5.97269	8.64061	0.137504	10.7285	3.66676
RTK2_3	EGFR	4.53605	11.5528	11.5985	5.79701	10.5	3.36457	12.4602	3.3505
